# Supplementary material for: A human milk oligosaccharide prevents intestinal inflammation in adulthood via modulating gut microbial metabolism
Source: mBio. 2024 Mar 5;15(4):e00298-24. doi: 10.1128/mbio.00298-24 (PMC11005405; doi:10.1128/mbio.00298-24)
Supplement: Supplemental tables — Tables S1-S11. [file mbio.00298-24-s0003.xlsx]

## Sheet: Table S1
Supplemenal Table 1. Analysis of the gut microbial profile at the family level in adult mice with and without 2'-FL treatment.
Name	Roll Up Level	Rank	Tax ID	Type	Phylum	Class	Order	Family	Genus	Species	All Samples	Control-1	Control-2	Control-193	Control-195	Control-5	Control Average	2FL7D-1	2FL7D-2	2FL7D-3	2FL7D-4	2FL7D-5	7 Day Average	2FL-28D-186	2FL-28D-187	2FL-28D-188	2FL-28D-189	2FL-28D-190	2FL-28D-191	2FL-28D-192	28 Day Average
Bifidobacteriaceae	species	family	31953	Bacteria	Actinobacteria	Actinobacteria	Bifidobacteriales	Bifidobacteriaceae			0.150571	0.002517	0.000257	0	0	0	0.000554789	0.001311	0.002653	0.000179	0.001539	0.000668	0.00126994	0.023249	0.01475	0.015996	0.010443	0.016234	0.050652	0.010125	0.0202068
Lactobacillaceae	species	family	33958	Bacteria	Firmicutes	Bacilli	Lactobacillales	Lactobacillaceae			1.44296	0.02332	0.029079	0.102242	0.083885	0.075517	0.0628086	0.049385	0.059823	0.012036	0.093356	0.043673	0.0516547	0.158112	0.099142	0.118221	0.091586	0.095608	0.160075	0.147904	0.124378
Eggerthellaceae	species	family	1643826	Bacteria	Actinobacteria	Coriobacteriia	Eggerthellales	Eggerthellaceae			0.029159	0.000558	0.000751	0.001919	0.002052	0.00142	0.00133986	0.001367	0.000969	0.000231	0.002025	0.001439	0.00120639	0.001648	0.001488	0.002493	0.002208	0.00217	0.003118	0.003303	0.00234685
Oscillospiraceae	species	family	216572	Bacteria	Firmicutes	Clostridia	Clostridiales	Oscillospiraceae			0.111721	0.002701	0.003981	0.005821	0.00572	0.001119	0.00386863	0.007265	0.011037	0.01161	0.01023	0.005361	0.00910049	0.007206	0.003343	0.00512	0.004251	0.008786	0.010254	0.007915	0.00669648
Rikenellaceae	species	family	171550	Bacteria	Bacteroidetes	Bacteroidia	Bacteroidales	Rikenellaceae			0.150485	0.002865	0.007667	0.011367	0.01122	0.008895	0.00840275	0.016813	0.009052	0.0105	0.017858	0.023725	0.0155897	0.003628	0.006796	0.005245	0.002712	0.004244	0.00324	0.004658	0.00436045
Peptostreptococcaceae	species	family	186804	Bacteria	Firmicutes	Clostridia	Clostridiales	Peptostreptococcaceae			0.016329	0.000467	0.000322	0	0	0.000112	0.000180196	0	0.000386	0	0	0.00486	0.00104905	0.002571	0.002733	0.003238	0.001641	0	0	0	0.0014547
Eubacteriaceae	species	family	186806	Bacteria	Firmicutes	Clostridia	Clostridiales	Eubacteriaceae			0.027466	0.001028	0.001193	0.000879	0.00071	0.000683	0.000898269	0.001939	0.002192	0.001624	0.002262	0.001344	0.00187208	0.001431	0.000745	0.00133	0.000505	0.004118	0.002397	0.003087	0.00194491
Desulfovibrionaceae	species	family	194924	Bacteria	Proteobacteria	Deltaproteobacteria	Desulfovibrionales	Desulfovibrionaceae			0.000998	0	3.57e-05	2.22e-05	3.27e-05	0	1.81129e-05	8.96e-05	6.49e-05	0.000154	0.000103	9.11e-05	0.00010059	0	3.64e-05	5.45e-05	0	0.000102	0.000121	9.1e-05	5.7771e-05
Tannerellaceae	species	family	2005525	Bacteria	Bacteroidetes	Bacteroidia	Bacteroidales	Tannerellaceae			0.04947	0.003847	0.002172	0.0025	0.002317	0.002573	0.00268185	0.002118	0.002296	0.010494	0.002576	0.004545	0.00440568	0.001697	0.002314	0.002456	0.001853	0.002611	0.001296	0.001805	0.00200467
Muribaculaceae	species	family	2005473	Bacteria	Bacteroidetes	Bacteroidia	Bacteroidales	Muribaculaceae			6.0613	0.461132	0.339721	0.472867	0.439702	0.317385	0.406161	0.458651	0.429405	0.173849	0.296727	0.305916	0.33291	0.315434	0.345711	0.334104	0.389288	0.25867	0.348836	0.373905	0.337993
Sarcocystidae	species	family	5809	Protista	Apicomplexa	Conoidasida	Eucoccidiorida	Sarcocystidae			8e-05	0	0	0	2.84e-06	0	5.67541e-07	2.18e-05	1.87e-05	0	0	9.31e-06	9.9624e-06	2.41e-06	1.66e-06	1.56e-06	0	8.66e-06	0	1.3e-05	3.90306e-06
Helicobacteraceae	species	family	72293	Bacteria	Proteobacteria	Epsilonproteobacteria	Campylobacterales	Helicobacteraceae			0.146929	0.023952	0.005849	0	0	0.031903	0.0123409	0	0	0.085225	0	0	0.017045	0	0	0	0	0	0	0	0
Clostridiaceae	species	family	31979	Bacteria	Firmicutes	Clostridia	Clostridiales	Clostridiaceae			0.089555	0.001784	0.001419	0.005952	0.002299	0.003004	0.00289155	0.008649	0.009812	0.00475	0.009849	0.002152	0.0070423	0.0033	0.001926	0.002908	0.003359	0.007074	0.006366	0.014952	0.00569794
Enterobacteriaceae	species	family	543	Bacteria	Proteobacteria	Gammaproteobacteria	Enterobacterales	Enterobacteriaceae			0.00116	0.000567	0	0	0	0.000593	0.000232059	0	0	0	0	0	0	0	0	0	0	0	0	0	0
Prevotellaceae	species	family	171552	Bacteria	Bacteroidetes	Bacteroidia	Bacteroidales	Prevotellaceae			0.003466	0.00062	0.000852	0	0	0	0.000294427	0	0	0.001472	0.000522	0	0.00039883	0	0	0	0	0	0	0	0
Bacteroidaceae	species	family	815	Bacteria	Bacteroidetes	Bacteroidia	Bacteroidales	Bacteroidaceae			1.29601	0.047966	0.073906	0.07284	0.070281	0.092973	0.0715931	0.063536	0.049845	0.189692	0.088618	0.137446	0.105827	0.047538	0.06352	0.062952	0.06409	0.085757	0.040917	0.044131	0.0584148
Sutterellaceae	species	family	995019	Bacteria	Proteobacteria	Betaproteobacteria	Burkholderiales	Sutterellaceae			0.005224	0	0.000824	0	0	0.000377	0.000240063	0	0.001372	0.000701	0.000851	0.000778	0.00074034	0	0	0	0	0.000322	0	0	4.60573e-05
Xanthomonadaceae	species	family	32033	Bacteria	Proteobacteria	Gammaproteobacteria	Xanthomonadales	Xanthomonadaceae			2.79e-07	0	0	0	0	0	0	0	0	0	0	0	0	0	0	0	0	2.79e-07	0	0	3.97968e-08
Peptococcaceae	species	family	186807	Bacteria	Firmicutes	Clostridia	Clostridiales	Peptococcaceae			0.000507	1.19e-06	0	0	0	0	2.38917e-07	0	0	8.82e-05	0	0	1.7631e-05	0	0	0	0	0.000418	0	0	5.97112e-05
Lachnospiraceae	species	family	186803	Bacteria	Firmicutes	Clostridia	Clostridiales	Lachnospiraceae			1.08746	0.108441	0.03697	0.046972	0.034937	0.031207	0.0517055	0.050501	0.082203	0.05707	0.074779	0.04146	0.0612029	0.074517	0.039581	0.039731	0.020087	0.201186	0.053745	0.094076	0.0747031
Erysipelotrichaceae	species	family	128827	Bacteria	Firmicutes	Erysipelotrichia	Erysipelotrichales	Erysipelotrichaceae			0.040242	0.007292	0.002494	0.002141	0.002839	0	0.00295343	9.38e-05	0.00546	0	8.75e-05	0.006348	0.00239783	0	0	0	0	0.002567	0.008701	0.002218	0.00192651
Ruminococcaceae	species	family	541000	Bacteria	Firmicutes	Clostridia	Clostridiales	Ruminococcaceae			0.133343	0.005733	0.006556	0.004258	0.004968	0.009155	0.00613386	0.009758	0.013777	0.011364	0.008698	0.008806	0.0104809	0.012337	0.001684	0.015545	0.007381	0.005776	0.004168	0.003378	0.00718137
Porphyromonadaceae	species	family	171551	Bacteria	Bacteroidetes	Bacteroidia	Bacteroidales	Porphyromonadaceae			5.16539	0.264525	0.437238	0.221214	0.293931	0.384255	0.320233	0.273387	0.25791	0.304011	0.283554	0.37278	0.298328	0.305687	0.379802	0.34447	0.372845	0.22973	0.234099	0.205952	0.296084
Saccharomycetaceae	species	family	4893	Fungi	Ascomycota	Saccharomycetes	Saccharomycetales	Saccharomycetaceae			2.08e-05	0	0	0	6.49e-06	0	1.29757e-06	0	0	0	0	0	0	0	3.47e-06	0	4.87e-06	0	0	6.01e-06	2.04827e-06
Deferribacteraceae	species	family	191394	Bacteria	Deferribacteres	Deferribacteres	Deferribacterales	Deferribacteraceae			0.108427	0.00388	0.001535	0.009278	0.001572	0.00992	0.00523681	0.005592	0.007968	0.030973	0.003761	0.001687	0.00999625	0.007044	0.001211	0.003105	0.001163	0.008288	0.0042	0.00725	0.00460875

## Sheet: Table S2
Supplemenal Table 2. Analysis of the gut microbial profile at the genus level in adult mice with and without 2'-FL treatment.
Tax ID	Type	Phylum	Class	Order	Family	Genus	Species	All Samples	Control-1	Control-2	Control-193	Control-195	Control-5	Control Average	2FL7D-1	2FL7D-2	2FL7D-3	2FL7D-4	2FL7D-5	7 Day Average	2FL-28D-186	2FL-28D-187	2FL-28D-188	2FL-28D-189	2FL-28D-190	2FL-28D-191	2FL-28D-192	28 Day Average
244127	Bacteria	Firmicutes	Clostridia	Clostridiales	Ruminococcaceae	Anaerotruncus		0.0631846	0.00434211	0.0043423	0.00354197	0.00419845	0.00517391	0.00431975	0.00689691	0.00226252	0.00684812	0.00626998	0.0062242	0.00570035	0.00218733	0.000754374	0.0014078	0.000819088	0.00387691	0.00208984	0.00194883	0.00186917
1678	Bacteria	Actinobacteria	Actinobacteria	Bifidobacteriales	Bifidobacteriaceae	Bifidobacterium		0.150571	0.00251702	0.000256931	0	0	0	0.000554789	0.00131086	0.00265297	0.000179262	0.00153866	0.000667966	0.00126994	0.0232486	0.01475	0.0159956	0.0104427	0.016234	0.050652	0.0101247	0.0202068
1578	Bacteria	Firmicutes	Bacilli	Lactobacillales	Lactobacillaceae	Lactobacillus		1.44296	0.0233198	0.0290794	0.102242	0.0838849	0.0755169	0.0628086	0.0493849	0.0598232	0.0120361	0.0933556	0.0436735	0.0516547	0.158112	0.0991425	0.118221	0.0915859	0.0956079	0.160075	0.147904	0.124378
580024	Bacteria	Actinobacteria	Coriobacteriia	Eggerthellales	Eggerthellaceae	Enterorhabdus		0.0289086	0.000557822	0.00075081	0.00189085	0.0020238	0.0014197	0.0013286	0.00136669	0.000969448	0.000231394	0.00199906	0.00143911	0.00120114	0.00164769	0.00148763	0.00245721	0.00217748	0.0021704	0.00307172	0.00324778	0.00232284
1501226	Bacteria	Firmicutes	Clostridia	Clostridiales	Peptostreptococcaceae	Romboutsia		0.0129624	0.00046731	0.00032202	0	0	0	0.000157866	0	0	0	0	0.00199018	0.000398035	0.00257113	0.00273311	0.00323766	0.00164097	0	0	0	0.0014547
459786	Bacteria	Firmicutes	Clostridia	Clostridiales	Oscillospiraceae	Oscillibacter		0.111721	0.00270097	0.00398132	0.00582146	0.00572012	0.00111929	0.00386863	0.00726489	0.0110368	0.0116096	0.0102305	0.00536069	0.00910049	0.00720584	0.00334264	0.00511995	0.00425114	0.00878648	0.0102545	0.00791485	0.00669648
239759	Bacteria	Bacteroidetes	Bacteroidia	Bacteroidales	Rikenellaceae	Alistipes		0.150485	0.00286494	0.00766688	0.0113669	0.0112201	0.00889497	0.00840275	0.0168126	0.00905155	0.0105005	0.0178582	0.0237254	0.0155896	0.00362789	0.0067959	0.00524505	0.00271233	0.00424367	0.00324019	0.00465812	0.00436045
1730	Bacteria	Firmicutes	Clostridia	Clostridiales	Eubacteriaceae	Eubacterium		0.0274661	0.00102802	0.00119261	0.00087851	0.000709558	0.000682654	0.000898269	0.00193895	0.00219218	0.00162368	0.00226181	0.0013438	0.00187208	0.00143107	0.00074489	0.00133011	0.000505078	0.00411849	0.00239742	0.00308733	0.00194491
1485	Bacteria	Firmicutes	Clostridia	Clostridiales	Clostridiaceae	Clostridium		0.0221187	0.00102347	0.000588882	0.000659534	0.000877368	0.000336494	0.00069715	0.000975373	0.00233151	0.00120399	0.00208605	0.00108755	0.0015369	0.000876243	0.000473598	0.00102118	0.000506814	0.00307482	0.00241536	0.00258048	0.00156407
375288	Bacteria	Bacteroidetes	Bacteroidia	Bacteroidales	Tannerellaceae	Parabacteroides		0.0494703	0.00384719	0.00217211	0.0024999	0.00231663	0.00257344	0.00268185	0.00211762	0.00229593	0.0104937	0.00257591	0.00454526	0.00440568	0.00169685	0.00231446	0.00245638	0.00185284	0.00261135	0.00129594	0.00180486	0.00200467
1918385	Bacteria	Firmicutes	Clostridia	Clostridiales	Ruminococcaceae	Acutalibacter		0.0616073	0.000684809	0.00121318	0.000716321	0.000769217	0.00388636	0.00145398	0.00210155	0.011055	0.00234993	0.00152459	0.00186344	0.00377891	0.0100085	0.000630385	0.0136206	0.0065621	0.00189938	0.00129254	0.00142943	0.00506327
5810	Protista	Apicomplexa	Conoidasida	Eucoccidiorida	Sarcocystidae	Toxoplasma		7.99711e-05	0	0	0	2.83771e-06	0	5.67541e-07	2.17785e-05	1.87235e-05	0	0	9.31005e-06	9.9624e-06	2.40541e-06	1.66024e-06	1.56207e-06	0	8.66245e-06	0	1.30312e-05	3.90306e-06
209	Bacteria	Proteobacteria	Epsilonproteobacteria	Campylobacterales	Helicobacteraceae	Helicobacter		0.146929	0.0239515	0.00584945	0	0	0.0319033	0.0123409	0	0	0.0852249	0	0	0.017045	0	0	0	0	0	0	0	0
1918540	Bacteria	Bacteroidetes	Bacteroidia	Bacteroidales	Muribaculaceae	Muribaculum		0.546313	0.0496557	0.0342926	0.0377967	0.0372681	0.023334	0.0364694	0.0393824	0.0307618	0.0187499	0.0251241	0.0490325	0.0326102	0.0310589	0.035868	0.0344806	0.0375329	0.0175249	0.0225181	0.0219315	0.0287021
561	Bacteria	Proteobacteria	Gammaproteobacteria	Enterobacterales	Enterobacteriaceae	Escherichia		0.0011603	0.000566943	0	0	0	0.000593354	0.000232059	0	0	0	0	0	0	0	0	0	0	0	0	0	0
216851	Bacteria	Firmicutes	Clostridia	Clostridiales	Ruminococcaceae	Faecalibacterium		0.00271607	0.000392662	0.000576348	0	0	0	0.000193802	0	9.69907e-06	0.00134621	0.000379661	1.14922e-05	0.000349412	0	0	0	0	0	0	0	0
816	Bacteria	Bacteroidetes	Bacteroidia	Bacteroidales	Bacteroidaceae	Bacteroides		1.296	0.047966	0.0739055	0.0728405	0.0702805	0.0929729	0.0715931	0.0635358	0.0498452	0.189692	0.0886176	0.137446	0.105827	0.0475381	0.0635196	0.0629518	0.0640895	0.0857575	0.0409166	0.0441306	0.0584148
241189	Bacteria	Firmicutes	Clostridia	Clostridiales	Lachnospiraceae	Hespellia		0.000870394	0	0	0	0	0	0	0	5.00546e-05	0	9.14331e-05	0	2.82975e-05	0	0	0	0	0.000464352	0.000264554	0	0.000104129
1427378	Bacteria	Firmicutes	Clostridia	Clostridiales	Lachnospiraceae	Acetatifactor		0.0132957	0.000659936	0.000655836	0.000426435	0.000467148	0.000338459	0.000509563	0.00108023	0.00140774	0.000920524	0.00152002	0.000840637	0.00115383	0.000624457	0.000339224	0.000600653	0.000347008	0.00127474	0.000838364	0.000954263	0.000711245
191303	Bacteria	Firmicutes	Erysipelotrichia	Erysipelotrichales	Erysipelotrichaceae	Turicibacter		0.0138382	0.00661994	0.00249425	0	0	0	0.00182284	0	0	0	0	0.00472399	0.000944798	0	0	0	0	0	0	0	0
49082	Bacteria	Firmicutes	Clostridia	Clostridiales	Clostridiaceae	Candidatus Arthromitus		0.0669614	0.000760107	0.000828477	0.00529263	0.00142153	0.00266759	0.00219406	0.00767339	0.00715726	0.00354583	0.00776291	0.000914587	0.00541079	0.00242383	0.00145217	0.00188632	0.00285265	0.00399953	0.0039509	0.0123717	0.00413387
553372	Bacteria	Actinobacteria	Coriobacteriia	Eggerthellales	Eggerthellaceae	Asaccharobacter		0.000250661	0	0	2.76797e-05	2.86591e-05	0	1.12678e-05	0	0	0	2.62685e-05	0	5.25371e-06	0	0	3.61316e-05	3.05188e-05	0	4.63804e-05	5.50229e-05	2.40077e-05
40323	Bacteria	Proteobacteria	Gammaproteobacteria	Xanthomonadales	Xanthomonadaceae	Stenotrophomonas		2.78578e-07	0	0	0	0	0	0	0	0	0	0	0	0	0	0	0	0	2.78578e-07	0	0	3.97968e-08
836	Bacteria	Bacteroidetes	Bacteroidia	Bacteroidales	Porphyromonadaceae	Porphyromonas		0.0936318	0.00512246	0.0066839	0.00228301	0.00201515	0.010904	0.00540171	0.00393173	0.00364402	0.0156078	0.00714852	0.0103338	0.00813317	0.00375605	0.00502093	0.0046532	0.00278339	0.0058337	0.00198745	0.00192268	0.0037082
1649459	Bacteria	Firmicutes	Clostridia	Clostridiales	Clostridiaceae	Hungatella		0.000474736	0	1.69247e-06	0	0	0	3.38493e-07	0	0.000323241	0	0	0.000149803	9.46087e-05	0	0	0	0	0	0	0	0
1870884	Bacteria	Firmicutes	Clostridia	Clostridiales	Peptostreptococcaceae	Clostridioides		0.00336672	0	0	0	0	0.000111648	2.23297e-05	0	0.000385544	0	0	0.00286952	0.000651013	0	0	0	0	0	0	0	0
2172004	Bacteria	Firmicutes	Clostridia	Clostridiales		Lawsonibacter		2.43835e-05	0	0	0	0	9.97164e-06	1.99433e-06	0	0	0	0	1.44119e-05	2.88238e-06	0	0	0	0	0	0	0	0
841	Bacteria	Firmicutes	Clostridia	Clostridiales	Lachnospiraceae	Roseburia		0.0442692	0.000588827	0.000735586	0.00364995	0.00184472	0.000357822	0.00143538	0.00217691	0.0028341	0.00309322	0.00182021	0.00921399	0.00382769	0.00100732	0.00062961	0.00122211	0.00269378	0.00181564	0.00883143	0.00175401	0.00256484
572511	Bacteria	Firmicutes	Clostridia	Clostridiales	Lachnospiraceae	Blautia		0.00867919	5.75372e-05	0.000685305	0	0	8.70685e-05	0.000165982	0	0	8.13642e-05	0	4.41659e-05	2.5106e-05	0	0	0	0	0	0.00772375	0	0.00110339
1729679	Bacteria	Firmicutes	Erysipelotrichia	Erysipelotrichales	Erysipelotrichaceae	Faecalibaculum		0.021132	0.000672341	0	0.00214132	0.00283932	0	0.0011306	9.38211e-05	0.000188454	0	8.74791e-05	0.00162371	0.000398694	0	0	0	0	0.0025667	0.00870125	0.00221764	0.00192651
1987016	Bacteria	Firmicutes	Clostridia	Clostridiales	Ruminococcaceae	Provencibacterium		0.00525871	0.000247886	0.000423922	0	0	9.445e-05	0.000153252	0.000759791	0.000358339	0.000820235	0.000523986	0.000428621	0.000578194	0	0.000298896	0.000517083	0	0	0.000785503	0	0.000228783
189330	Bacteria	Firmicutes	Clostridia	Clostridiales	Lachnospiraceae	Dorea		0.0321051	0.000865683	0.00100983	0.00291638	0.00368626	0.00147521	0.00199067	0.00171328	0.00141274	0.00281973	0.00204686	0.00224708	0.00204794	0.00175711	0.00114922	0.00194726	0.000715635	0.00258309	0.00178226	0.00197744	0.00170172
4930	Fungi	Ascomycota	Saccharomycetes	Saccharomycetales	Saccharomycetaceae	Saccharomyces		2.08257e-05	0	0	0	6.48785e-06	0	1.29757e-06	0	0	0	0	0	0	0	3.46588e-06	0	4.86676e-06	0	0	6.00522e-06	2.04827e-06
1506553	Bacteria	Firmicutes	Clostridia	Clostridiales	Lachnospiraceae	Lachnoclostridium		0.0185445	0.000162481	0	4.06832e-05	0	0.000523284	0.00014529	0.0119374	0.00038052	0.0027638	0.000688508	0.000409804	0.003236	4.37188e-05	0	8.1682e-05	3.13087e-05	0.00128088	0	0.000200442	0.000234005
1017280	Bacteria	Firmicutes	Clostridia	Clostridiales	Ruminococcaceae	Pseudoflavonifractor		0.000343595	6.54254e-05	0	0	0	0	1.30851e-05	0	3.65898e-05	0	0	0.000100571	2.74322e-05	0.000141009	0	0	0	0	0	0	2.01441e-05
248038	Bacteria	Deferribacteres	Deferribacteres	Deferribacterales	Deferribacteraceae	Mucispirillum		0.108427	0.00387982	0.00153461	0.00927784	0.00157201	0.00991977	0.00523681	0.00559221	0.00796805	0.0309733	0.00376116	0.00168655	0.00999625	0.0070441	0.00121141	0.00310535	0.00116347	0.0082876	0.00419982	0.00724954	0.00460876
1279	Bacteria	Firmicutes	Bacilli	Bacillales	Staphylococcaceae	Staphylococcus		0.00176272	0	0.000733762	0	0	0	0.000146752	0	0	0	0	0.000131237	2.62474e-05	0	0	0	0	0.000897726	0	0	0.000128247
1407607	Bacteria	Firmicutes	Clostridia	Clostridiales	Lachnospiraceae	Fusicatenibacter		0.0141876	0	0	0	0	0	0	0	0.00880832	0	0	0.00537925	0.00283751	0	0	0	0	0	0	0	0
946234	Bacteria	Firmicutes	Clostridia	Clostridiales	Ruminococcaceae	Flavonifractor		0.000231395	0	0	0	0	0	0	0	5.34883e-05	0	0	0.000177906	4.62789e-05	0	0	0	0	0	0	0	0
135858	Bacteria	Firmicutes	Erysipelotrichia	Erysipelotrichales	Erysipelotrichaceae	Catenibacterium		0.00527167	0	0	0	0	0	0	0	0.00527167	0	0	0	0.00105433	0	0	0	0	0	0	0	0
1392389	Bacteria	Firmicutes	Clostridia	Clostridiales		Intestinimonas		2.30825e-05	0	0	0	0	0	0	0	0	0	0	2.30825e-05	4.61649e-06	0	0	0	0	0	0	0	0
1506577	Bacteria	Firmicutes	Clostridia	Clostridiales	Lachnospiraceae	Tyzzerella		0.016693	0	0	0	0	0	0	0	0	0	0.016693	0	0.00333861	0	0	0	0	0	0	0	0

## Sheet: Table S3
Supplemenal Table 3. Analysis of the gut microbial profile at the species level in adult mice with and without 2'-FL treatment.
Name	Roll Up Level	Rank	Tax ID	Type	Phylum	Class	Order	Family	Genus	Species	All Samples	Control-1	Control-2	Control-193	Control-195	Control-5	Control Average	2FL7D-1	2FL7D-2	2FL7D-3	2FL7D-4	2FL7D-5	7 Day Average	2FL-28D-186	2FL-28D-187	2FL-28D-188	2FL-28D-189	2FL-28D-190	2FL-28D-191	2FL-28D-192	28 Day Average
Bacteroidales bacterium M5	species	species	1807733	Bacteria	Bacteroidetes	Bacteroidia	Bacteroidales	Muribaculaceae		Bacteroidales bacterium M5	0.106258	0	0	0	0	0	0	0	0	0	0	0	0	0.0127513	0.015688	0.01484	0.015305	0.012742	0.017651	0.017281	0.0151796
Bacteroidales bacterium H6	species	species	1807754	Bacteria	Bacteroidetes	Bacteroidia	Bacteroidales	Muribaculaceae		Bacteroidales bacterium H6	0.076595	0	0	0	0	0	0	0	0	0	0	0	0	0.0089752	0.011074	0.010387	0.010818	0.009136	0.01317	0.013033	0.0109421
Lactobacillus reuteri	species	species	1598	Bacteria	Firmicutes	Bacilli	Lactobacillales	Lactobacillaceae	Lactobacillus	Lactobacillus reuteri	0.319423	0.005668	0.004807	0.016339	0.0076	0.003051	0.00749308	0.017151	0.006655	0.003954	0.028953	0.010312	0.013405	0.0337522	0.028365	0.030276	0.02272	0.022583	0.049589	0.027648	0.0307046
Anaerotruncus sp. 1XD22-93	species	species	2320082	Bacteria	Firmicutes	Clostridia	Clostridiales	Ruminococcaceae	Anaerotruncus	Anaerotruncus sp. 1XD22-93	0.063159	0.004342	0.004342	0.003542	0.004198	0.005174	0.00431975	0.006897	0.002263	0.006848	0.00627	0.006199	0.00569531	0.00218733	0.000754	0.001408	0.000819	0.003877	0.00209	0.001949	0.00186917
Lactobacillus johnsonii	species	species	33959	Bacteria	Firmicutes	Bacilli	Lactobacillales	Lactobacillaceae	Lactobacillus	Lactobacillus johnsonii	0.180843	0.007518	0.00407	0.005052	0.003178	0	0.00396357	0.0064	0.006276	0.003807	0.013578	0.009606	0.0079333	0.0256618	0.015933	0.016996	0.016344	0.007602	0.014317	0.024505	0.017337
Porphyromonadaceae bacterium UBA3321	species	species	1952570	Bacteria	Bacteroidetes	Bacteroidia	Bacteroidales	Porphyromonadaceae		Porphyromonadaceae bacterium UBA3321	0.124213	0.009729	0.00688	0.011327	0.010394	0.009083	0.00948256	0.008289	0.006802	0.008202	0.00545	0.013259	0.00840061	0.0052389	0.005973	0.005906	0.005893	0.003996	0.003762	0.004028	0.00497099
Bifidobacterium pseudolongum	species	species	1694	Bacteria	Actinobacteria	Actinobacteria	Bifidobacteriales	Bifidobacteriaceae	Bifidobacterium	Bifidobacterium pseudolongum	0.150571	0.002517	0.000257	0	0	0	0.000554789	0.001311	0.002653	0.000179	0.001539	0.000668	0.00126994	0.0232486	0.01475	0.015996	0.010443	0.016234	0.050652	0.010125	0.0202068
Lactobacillus intestinalis	species	species	151781	Bacteria	Firmicutes	Bacilli	Lactobacillales	Lactobacillaceae	Lactobacillus	Lactobacillus intestinalis	0.058302	0.000548	0.001465	0.005228	0.002233	0	0.00189473	0.002748	0.00177	0.0002	0.005207	0.002277	0.00244041	0.00543135	0.004177	0.004556	0.003808	0.004035	0.008805	0.005815	0.00523239
Enterorhabdus caecimuris	species	species	671266	Bacteria	Actinobacteria	Coriobacteriia	Eggerthellales	Eggerthellaceae	Enterorhabdus	Enterorhabdus caecimuris	0.023392	0.000468	0.000627	0.00149	0.001611	0.001136	0.00106616	0.001085	0.000832	0.000208	0.001639	0.001093	0.00097141	0.00134303	0.001233	0.002012	0.001753	0.001754	0.002543	0.002566	0.00188635
Parabacteroides goldsteinii	species	species	328812	Bacteria	Bacteroidetes	Bacteroidia	Bacteroidales	Tannerellaceae	Parabacteroides	Parabacteroides goldsteinii	0.005995	0.000342	0.000403	0.000403	0.000368	0.000241	0.000351155	0.000119	7.25e-05	0.001803	5.94e-05	0.000557	0.00052232	0.000181343	0.000316	0.000289	0.000161	0.000388	0.00017	0.000122	0.000232513
Porphyromonadaceae bacterium UBA7104	species	species	1952632	Bacteria	Bacteroidetes	Bacteroidia	Bacteroidales	Porphyromonadaceae		Porphyromonadaceae bacterium UBA7104	0.415465	0.016656	0.03613	0.023344	0.03219	0.052998	0.0322634	0.044452	0.032585	0.013771	0.040747	0.033412	0.0329934	0.0107522	0.013303	0.012051	0.012619	0.012672	0.01491	0.012873	0.0127401
Lachnospiraceae bacterium 3_1_46FAA	species	species	665950	Bacteria	Firmicutes	Clostridia	Clostridiales	Lachnospiraceae		Lachnospiraceae bacterium 3_1_46FAA	0.112524	0.014146	0.019246	0.012456	0.010786	0	0.0113271	0	0	0.022111	0.018609	0.003403	0.00882467	0	0.011766	0	0	0	0	0	0.00168079
Eubacterium sp. 14-2	species	species	1235790	Bacteria	Firmicutes	Clostridia	Clostridiales	Eubacteriaceae	Eubacterium	Eubacterium sp. 14-2	0.00975	0.000241	0.000265	0.000259	0.000235	0.000166	0.000233183	0.00066	0.000694	0.000448	0.000722	0.00046	0.00059684	0.000503154	0.000327	0.000618	0.000172	0.001705	0.000958	0.001315	0.000799918
Porphyromonadaceae bacterium UBA7062	species	species	1952611	Bacteria	Bacteroidetes	Bacteroidia	Bacteroidales	Porphyromonadaceae		Porphyromonadaceae bacterium UBA7062	0.426963	0.017297	0.038065	0.024822	0.032434	0.057478	0.0340192	0.044965	0.033744	0.014189	0.04187	0.032565	0.0334666	0.0107475	0.013621	0.012087	0.012003	0.012546	0.01532	0.013209	0.0127905
bacterium 0.1xD8-82	species	species	2320100	Bacteria						bacterium 0.1xD8-82	0.063835	0.001261	0.002025	0.001455	0.000985	0.000411	0.00122744	0.001334	0.001698	0.002018	0.00235	0.003581	0.00219601	0.00378327	0.002042	0.003173	0.00212	0.016251	0.009779	0.009569	0.00667397
Lactobacillus sp. ASF360	species	species	97137	Bacteria	Firmicutes	Bacilli	Lactobacillales	Lactobacillaceae	Lactobacillus	Lactobacillus sp. ASF360	0.362587	0.002261	0.010848	0.036937	0.012353	0	0.0124797	0.016313	0.011076	0.000966	0.031799	0.014427	0.0149161	0.0316268	0.02481	0.026203	0.024052	0.024181	0.055626	0.039109	0.0322297
bacterium 1XD42-1	species	species	2320101	Bacteria						bacterium 1XD42-1	0.025035	0.000438	0.000938	0.000636	0.000606	0.000257	0.000575123	0.001896	0.001034	0.002177	0.003741	0.001238	0.00201734	0.00185693	0.000692	0.001648	0.000482	0.003948	0.001021	0.002425	0.00172465
Romboutsia timonensis	species	species	1776391	Bacteria	Firmicutes	Clostridia	Clostridiales	Peptostreptococcaceae	Romboutsia	Romboutsia timonensis	0.000362	0	0	0	0	0	0	0	0	0	0	3.78e-05	7.5696e-06	8.13195e-05	8.23e-05	0.000118	4.27e-05	0	0	0	4.63416e-05
Romboutsia ilealis	species	species	1115758	Bacteria	Firmicutes	Clostridia	Clostridiales	Peptostreptococcaceae	Romboutsia	Romboutsia ilealis	0.0126	0.000467	0.000322	0	0	0	0.000157866	0	0	0	0	0.001952	0.00039047	0.00248981	0.002651	0.00312	0.001598	0	0	0	0.00140835
Oscillibacter sp. 1-3	species	species	1235797	Bacteria	Firmicutes	Clostridia	Clostridiales	Oscillospiraceae	Oscillibacter	Oscillibacter sp. 1-3	0.111677	0.002701	0.003981	0.005821	0.00572	0.001119	0.00386863	0.007265	0.011037	0.01161	0.01023	0.005317	0.00909177	0.00720584	0.003343	0.00512	0.004251	0.008786	0.010254	0.007915	0.00669648
bacterium D16-50	species	species	2320112	Bacteria						bacterium D16-50	0.011678	0.000446	0.000542	0.000652	0.000492	0.00025	0.000476275	0.000979	0.000917	0.000827	0.001107	0.000635	0.00089291	0.000598594	0.000489	0.000826	0.000407	0.000949	0.000739	0.000824	0.000690306
Clostridium sp. ASF356	species	species	97138	Bacteria	Firmicutes	Clostridia	Clostridiales	Clostridiaceae	Clostridium	Clostridium sp. ASF356	0.005051	0.000378	8.07e-05	0	3.48e-05	5.96e-05	0.000110644	0	0.001256	0	0.000406	0.000189	0.00037032	0.000263217	5.13e-05	0.000273	0.000137	0.000606	0.000828	0.000489	0.000378087
bacterium 1xD42-87	species	species	2320113	Bacteria						bacterium 1xD42-87	0.38527	0.016255	0.00418	0.011892	0.019367	0.003773	0.0110933	0.014386	0.028022	0.061393	0.065784	0.001655	0.0342478	0.0137883	0.016796	0.020259	0.008632	0.021709	0.036488	0.040892	0.0226521
Lachnospiraceae bacterium 28-4	species	species	397287	Bacteria	Firmicutes	Clostridia	Clostridiales	Lachnospiraceae		Lachnospiraceae bacterium 28-4	0.019434	0.000491	0.000586	0.000551	0.000567	0.000449	0.000528914	0.00107	0.001596	0.000953	0.001839	0.001291	0.00134985	0.000765545	0.000595	0.000738	0.000447	0.001909	0.002663	0.002923	0.00143429
bacterium C-53	species	species	2320109	Bacteria						bacterium C-53	0.005327	0.0002	0.000265	0.000215	0.000191	0.000102	0.000194622	0.000402	0.000522	0.000411	0.000532	0.000347	0.00044279	0.000266746	0.000178	0.000287	0.000158	0.000495	0.000371	0.000385	0.000305759
Bacteroidales bacterium M1	species	species	1807729	Bacteria	Bacteroidetes	Bacteroidia	Bacteroidales	Muribaculaceae		Bacteroidales bacterium M1	2.70621	0.191702	0.155856	0.193971	0.203934	0.158851	0.180863	0.227632	0.210021	0.064964	0.133458	0.091747	0.145564	0.14504	0.160544	0.150959	0.186795	0.112862	0.16396	0.15391	0.153439
bacterium J10(2018)	species	species	2320122	Bacteria						bacterium J10(2018)	0.199644	0.009655	0.028575	0.014514	0.013567	0.015774	0.016417	0.013564	0.012632	0.010741	0.01047	0.011861	0.0118535	0.00690494	0.00806	0.007287	0.008734	0.007267	0.008935	0.011103	0.00832732
bacterium 1XD21-70	species	species	2320103	Bacteria						bacterium 1XD21-70	0.004345	0.000166	0.000216	0.000162	0.000147	7.82e-05	0.000153793	0.000422	0.000438	0.000306	0.000411	0.000253	0.00036591	0.000213541	0.00013	0.000248	0.000123	0.000421	0.000295	0.000316	0.000249469
Porphyromonadaceae bacterium UBA7049	species	species	1952607	Bacteria	Bacteroidetes	Bacteroidia	Bacteroidales	Porphyromonadaceae		Porphyromonadaceae bacterium UBA7049	0.311476	0	0.023804	0	0.026279	0	0.0100164	0	0	0	0	0.004579	0.00091576	0.0519645	0.0587	0.059838	0.071174	0.004427	0.010712	0	0.0366879
Lachnospiraceae bacterium M18-1	species	species	1235792	Bacteria	Firmicutes	Clostridia	Clostridiales	Lachnospiraceae		Lachnospiraceae bacterium M18-1	0.012167	0.00023	0.000303	0.000542	0.000514	9.43e-05	0.000336774	0.001105	0.000666	0.000669	0.001308	0.000688	0.00088718	0.000421966	0.000274	0.000617	0.000279	0.001799	0.001099	0.001557	0.000863848
Bacteroides uniformis	species	species	820	Bacteria	Bacteroidetes	Bacteroidia	Bacteroidales	Bacteroidaceae	Bacteroides	Bacteroides uniformis	0.124581	0.004826	0.002387	0.00905	0.009033	0	0.00505911	0.002336	0.005335	0.007801	0.003364	0.014987	0.00676444	0.00729156	0.009566	0.00998	0.01234	0.009592	0.007891	0.008803	0.00935195
Bacteroides sp. UBA7156	species	species	1946089	Bacteria	Bacteroidetes	Bacteroidia	Bacteroidales	Bacteroidaceae	Bacteroides	Bacteroides sp. UBA7156	0.50589	0.013135	0.033577	0.034788	0.037241	0.041206	0.0319895	0.030466	0.018845	0.060199	0.039604	0.055795	0.0409817	0.0159566	0.022143	0.019915	0.022763	0.033405	0.015136	0.011716	0.0201477
Enterorhabdus mucosicola	species	species	580026	Bacteria	Actinobacteria	Coriobacteriia	Eggerthellales	Eggerthellaceae	Enterorhabdus	Enterorhabdus mucosicola	0.005516	9.01e-05	0.000124	0.000401	0.000413	0.000284	0.000262435	0.000282	0.000137	2.37e-05	0.00036	0.000346	0.00022973	0.000304661	0.000254	0.000446	0.000424	0.000416	0.000529	0.000681	0.000436494
Desulfovibrionaceae bacterium	species	species	2049043	Bacteria	Proteobacteria	Deltaproteobacteria	Desulfovibrionales	Desulfovibrionaceae		Desulfovibrionaceae bacterium	0.000998	0	3.57e-05	2.22e-05	3.27e-05	0	1.81129e-05	8.96e-05	6.49e-05	0.000154	0.000103	9.11e-05	0.00010059	0	3.64e-05	5.45e-05	0	0.000102	0.000121	9.1e-05	5.7771e-05
Lachnospiraceae bacterium 3-2	species	species	1235799	Bacteria	Firmicutes	Clostridia	Clostridiales	Lachnospiraceae		Lachnospiraceae bacterium 3-2	0.009547	0.00022	0.000234	0.000313	0.000253	0.000196	0.00024305	0.0006	0.000501	0.000629	0.001118	0.000303	0.00063035	0.000275823	0.00018	0.000342	0.000288	0.001835	0.001019	0.00124	0.000739957
Alistipes sp. UBA6068	species	species	1946012	Bacteria	Bacteroidetes	Bacteroidia	Bacteroidales	Rikenellaceae	Alistipes	Alistipes sp. UBA6068	0.130478	0.002108	0.007048	0.011367	0.01122	0.008447	0.00803801	0.011843	0.008156	0.006411	0.011926	0.022458	0.0121589	0.00362789	0.006796	0.005245	0.002712	0.003214	0.00324	0.004658	0.00421332
Lachnospiraceae bacterium UBA7133	species	species	1952140	Bacteria	Firmicutes	Clostridia	Clostridiales	Lachnospiraceae		Lachnospiraceae bacterium UBA7133	0.002041	0.000409	0.000241	0	0	0.00048	0.000225891	0	5.82e-05	0.000848	0	5.76e-06	0.0001824	0	0	0	0	0	0	0	0
Porphyromonadaceae bacterium UBA7216	species	species	1952681	Bacteria	Bacteroidetes	Bacteroidia	Bacteroidales	Porphyromonadaceae		Porphyromonadaceae bacterium UBA7216	0.008123	0.001125	0	0	0.000565	0.001183	0.000574457	0	0	0.001473	0	0.003778	0.00105013	0	0	0	0	0	0	0	0
Bacteroidales bacterium UBA714	species	species	1950727	Bacteria	Bacteroidetes	Bacteroidia	Bacteroidales			Bacteroidales bacterium UBA714	0.05061	0.002649	0.002315	0.005126	0.003482	0.001994	0.00311324	0.006089	0.00221	0.002	0.00581	0.00565	0.00435163	0.00139075	0.002088	0.001345	0.001769	0.003571	0.001465	0.001657	0.00189801
Lachnospiraceae bacterium 3-1	species	species	397288	Bacteria	Firmicutes	Clostridia	Clostridiales	Lachnospiraceae		Lachnospiraceae bacterium 3-1	0.020345	0.000657	0.000867	0.00083	0.000768	0.000595	0.000743379	0.001332	0.001376	0.0011	0.00165	0.00108	0.00130763	0.000992675	0.000537	0.000952	0.000478	0.003086	0.00192	0.002124	0.00144135
Bacteroidales bacterium M9	species	species	1807737	Bacteria	Bacteroidetes	Bacteroidia	Bacteroidales	Muribaculaceae		Bacteroidales bacterium M9	0.984794	0.037184	0.05245	0.142649	0.107111	0.052647	0.0784083	0.110918	0.09431	0.009594	0.072693	0.04348	0.066199	0.0318917	0.030377	0.028336	0.035146	0.033467	0.04293	0.059611	0.037394
bacterium 1XD8-76	species	species	2320115	Bacteria						bacterium 1XD8-76	0.006032	0.00023	0.000274	0.000265	0.000373	0.000131	0.000254435	0.000438	0.000526	0.000464	0.000554	0.000373	0.00047112	0.000376263	0.000258	0.000364	0.000224	0.000481	0.000344	0.000356	0.000343513
Lachnospiraceae bacterium UBA3404	species	species	1952034	Bacteria	Firmicutes	Clostridia	Clostridiales	Lachnospiraceae		Lachnospiraceae bacterium UBA3404	0.256468	0.018466	0	0	0	0.004173	0.00452785	0.003593	0.009979	0	0	0.000809	0.00287631	0.0398303	0.012233	0.011874	0.006921	0.110921	0	0.037668	0.0313496
Clostridium sp. ASF502	species	species	97139	Bacteria	Firmicutes	Clostridia	Clostridiales	Clostridiaceae	Clostridium	Clostridium sp. ASF502	0.017067	0.000645	0.000508	0.00066	0.000843	0.000277	0.000586506	0.000975	0.001075	0.001204	0.00168	0.000898	0.00116658	0.000613026	0.000422	0.000748	0.00037	0.002469	0.001588	0.002092	0.00118598
Clostridiales bacterium UBA7081	species	species	1950923	Bacteria	Firmicutes	Clostridia	Clostridiales			Clostridiales bacterium UBA7081	0.002071	6.37e-05	0.000125	0	0	8.54e-06	3.95224e-05	0	8.15e-05	0	0.000135	0.000115	6.6141e-05	0	0	0	7.89e-05	0.00062	0.000362	0.000483	0.000220449
Porphyromonadaceae bacterium UBA7173	species	species	1952662	Bacteria	Bacteroidetes	Bacteroidia	Bacteroidales	Porphyromonadaceae		Porphyromonadaceae bacterium UBA7173	0.071854	0.001839	0.002108	0.003733	0.002714	0.005459	0.00317045	0.003076	0.004394	0.003897	0.002813	0.005645	0.00396511	0.00333799	0.003187	0.002696	0.003047	0.007235	0.0075	0.009174	0.0051681
Toxoplasma gondii	species	species	5811	Protista	Apicomplexa	Conoidasida	Eucoccidiorida	Sarcocystidae	Toxoplasma	Toxoplasma gondii	8e-05	0	0	0	2.84e-06	0	5.67541e-07	2.18e-05	1.87e-05	0	0	9.31e-06	9.9624e-06	2.40541e-06	1.66e-06	1.56e-06	0	8.66e-06	0	1.3e-05	3.90306e-06
Porphyromonadaceae bacterium UBA7186	species	species	1952668	Bacteria	Bacteroidetes	Bacteroidia	Bacteroidales	Porphyromonadaceae		Porphyromonadaceae bacterium UBA7186	0.013288	0.004417	0.00745	0	0	0.001421	0.00265764	0	0	0	0	0	0	0	0	0	0	0	0	0	0
Alistipes timonensis	species	species	1465754	Bacteria	Bacteroidetes	Bacteroidia	Bacteroidales	Rikenellaceae	Alistipes	Alistipes timonensis	0.000863	0.000352	6.39e-05	0	0	0.000448	0.000172658	0	0	0	0	0	0	0	0	0	0	0	0	0	0
Acutalibacter sp. 1XD8-33	species	species	2320081	Bacteria	Firmicutes	Clostridia	Clostridiales	Ruminococcaceae	Acutalibacter	Acutalibacter sp. 1XD8-33	0.020479	0.000685	0.001213	0.000716	0.000769	0.000418	0.000760297	0.002102	0.00125	0.00235	0.001525	0.001721	0.00178952	0.000814073	0.00063	0.001076	0.000588	0.001899	0.001293	0.001429	0.00110424
Lachnospiraceae bacterium UBA7188	species	species	1952151	Bacteria	Firmicutes	Clostridia	Clostridiales	Lachnospiraceae		Lachnospiraceae bacterium UBA7188	0.002758	0	0.000128	9.55e-05	0.00012	3.55e-05	7.57612e-05	0.00035	0.000376	0.000216	0.000259	0.000171	0.00027425	6.88897e-05	4.01e-05	9.38e-05	7.36e-05	0.000261	0.000235	0.000235	0.000143924
Firmicutes bacterium ASF500	species	species	1378168	Bacteria	Firmicutes					Firmicutes bacterium ASF500	0.058856	0.00203	0.003924	0.002639	0.00227	0.001055	0.0023835	0.005728	0.002609	0.005921	0.005117	0.004586	0.004792	0.00286122	0.002686	0.004315	0.002093	0.004395	0.003414	0.003214	0.00328271
Parabacteroides distasonis	species	species	823	Bacteria	Bacteroidetes	Bacteroidia	Bacteroidales	Tannerellaceae	Parabacteroides	Parabacteroides distasonis	0.039284	0.003505	0.001769	0.002097	0.001949	0.002333	0.0023307	0.001998	0.002223	0.005495	0.002517	0.002992	0.0030451	0.00151551	0.001999	0.002167	0.001691	0.002224	0.001126	0.001683	0.00177216
Eubacterium plexicaudatum	species	species	97253	Bacteria	Firmicutes	Clostridia	Clostridiales	Eubacteriaceae	Eubacterium	Eubacterium plexicaudatum	0.017717	0.000787	0.000927	0.000619	0.000475	0.000517	0.000665087	0.001279	0.001498	0.001176	0.00154	0.000884	0.00127524	0.000927911	0.000417	0.000712	0.000333	0.002413	0.001439	0.001773	0.00114499
bacterium 1xD42-67	species	species	2320107	Bacteria						bacterium 1xD42-67	0.033206	0.001323	0.002048	0.001293	0.001375	0.000618	0.00133125	0.003101	0.001617	0.00418	0.001667	0.002399	0.00259279	0.00147118	0.001087	0.001944	0.000931	0.003435	0.002401	0.002315	0.00194079
Helicobacter hepaticus	species	species	32025	Bacteria	Proteobacteria	Epsilonproteobacteria	Campylobacterales	Helicobacteraceae	Helicobacter	Helicobacter hepaticus	0.143151	0.023952	0.002071	0	0	0.031903	0.0115852	0	0	0.085225	0	0	0.017045	0	0	0	0	0	0	0	0
Acutalibacter muris	species	species	1796620	Bacteria	Firmicutes	Clostridia	Clostridiales	Ruminococcaceae	Acutalibacter	Acutalibacter muris	0.041129	0	0	0	0	0.003468	0.00069368	0	0.009805	0	0	0.000142	0.00198939	0.00919445	0	0.012544	0.005974	0	0	0	0.00395903
Muribaculum intestinale	species	species	1796646	Bacteria	Bacteroidetes	Bacteroidia	Bacteroidales	Muribaculaceae	Muribaculum	Muribaculum intestinale	0.546313	0.049656	0.034293	0.037797	0.037268	0.023334	0.0364694	0.039382	0.030762	0.01875	0.025124	0.049033	0.0326102	0.0310589	0.035868	0.034481	0.037533	0.017525	0.022518	0.021931	0.0287021
Porphyromonadaceae bacterium UBA3275	species	species	1952560	Bacteria	Bacteroidetes	Bacteroidia	Bacteroidales	Porphyromonadaceae		Porphyromonadaceae bacterium UBA3275	0.033903	0	0	0	0	0	0	0	0	0	0	0.013136	0.00262712	0.00994141	0	0	0.010826	0	0	0	0.00296672
Muribaculaceae bacterium DSM 100764	species	species	2094239	Bacteria	Bacteroidetes	Bacteroidia	Bacteroidales	Muribaculaceae		Muribaculaceae bacterium DSM 100764	0.408543	0	0.027366	0.02762	0.025182	0.021079	0.0202494	0.028927	0.029773	0	0.022279	0.023547	0.0209053	0.0244162	0.027536	0.025981	0.03021	0.024128	0.032346	0.038152	0.0289671
Bacteroidales bacterium M11	species	species	1807739	Bacteria	Bacteroidetes	Bacteroidia	Bacteroidales	Muribaculaceae		Bacteroidales bacterium M11	0.032787	0.005462	0.003106	0.001207	0.001771	0.001192	0.00254747	0.000657	0.000869	0.006912	0.000357	0.00281	0.00232104	0.00153033	0.001644	0.001741	0.001842	0.00062	0.000461	0.000606	0.00120639
Escherichia coli	species	species	562	Bacteria	Proteobacteria	Gammaproteobacteria	Enterobacterales	Enterobacteriaceae	Escherichia	Escherichia coli	0.00116	0.000567	0	0	0	0.000593	0.000232059	0	0	0	0	0	0	0	0	0	0	0	0	0	0
bacterium 1XD42-54	species	species	2320110	Bacteria						bacterium 1XD42-54	0.005521	0.000287	0.000265	0.000321	0.000202	0.00012	0.000238813	0.00048	0.000521	0	0.00055	0.000382	0.00038657	0.000246017	0.000208	0.000303	0.000193	0.000661	0.000401	0.000381	0.000341969
Prevotellaceae bacterium	species	species	2049047	Bacteria	Bacteroidetes	Bacteroidia	Bacteroidales	Prevotellaceae		Prevotellaceae bacterium	0.003466	0.00062	0.000852	0	0	0	0.000294427	0	0	0.001472	0.000522	0	0.00039883	0	0	0	0	0	0	0	0
Faecalibacterium prausnitzii	species	species	853	Bacteria	Firmicutes	Clostridia	Clostridiales	Ruminococcaceae	Faecalibacterium	Faecalibacterium prausnitzii	0.002716	0.000393	0.000576	0	0	0	0.000193802	0	9.7e-06	0.001346	0.00038	1.15e-05	0.00034941	0	0	0	0	0	0	0	0
Lachnospiraceae bacterium UBA3273	species	species	1952022	Bacteria	Firmicutes	Clostridia	Clostridiales	Lachnospiraceae		Lachnospiraceae bacterium UBA3273	0.000284	0.000115	0.000169	0	0	0	5.68006e-05	0	0	0	0	0	0	0	0	0	0	0	0	0	0
Porphyromonadaceae bacterium UBA7063	species	species	1952612	Bacteria	Bacteroidetes	Bacteroidia	Bacteroidales	Porphyromonadaceae		Porphyromonadaceae bacterium UBA7063	0.059075	0	0.015447	0	0	0.023499	0.00778903	0	0	0	0	0.02013	0.00402603	0	0	0	0	0	0	0	0
Hespellia stercorisuis	species	species	180311	Bacteria	Firmicutes	Clostridia	Clostridiales	Lachnospiraceae	Hespellia	Hespellia stercorisuis	0.00087	0	0	0	0	0	0	0	5.01e-05	0	9.14e-05	0	2.8298e-05	0	0	0	0	0.000464	0.000265	0	0.000104129
Acetatifactor muris	species	species	879566	Bacteria	Firmicutes	Clostridia	Clostridiales	Lachnospiraceae	Acetatifactor	Acetatifactor muris	0.013296	0.00066	0.000656	0.000426	0.000467	0.000338	0.000509563	0.00108	0.001408	0.000921	0.00152	0.000841	0.00115383	0.000624457	0.000339	0.000601	0.000347	0.001275	0.000838	0.000954	0.000711245
Bacteroidales bacterium M14	species	species	1807742	Bacteria	Bacteroidetes	Bacteroidia	Bacteroidales	Muribaculaceae		Bacteroidales bacterium M14	0.176144	0.005213	0.005977	0.023483	0.018508	0.009022	0.0124408	0.011068	0.013557	0.009057	0.014524	0.016367	0.0129145	0.00502116	0.006007	0.005838	0.006986	0.010403	0.006612	0.0085	0.00705252
Sutterellaceae bacterium UBA7069	species	species	1953086	Bacteria	Proteobacteria	Betaproteobacteria	Burkholderiales	Sutterellaceae		Sutterellaceae bacterium UBA7069	0.0012	0	0.000824	0	0	0.000377	0.000240063	0	0	0	0	0	0	0	0	0	0	0	0	0	0
Porphyromonadaceae bacterium UBA7207	species	species	1952676	Bacteria	Bacteroidetes	Bacteroidia	Bacteroidales	Porphyromonadaceae		Porphyromonadaceae bacterium UBA7207	0.036171	0.004144	0.003369	0	0.004651	0.004499	0.00333254	0	0	0.00057	0	0.004813	0.0010765	0.00158489	0.002005	0.001723	0.002762	0.0025	0.003551	0	0.00201803
bacterium 0.1xD8-71	species	species	2320099	Bacteria						bacterium 0.1xD8-71	0.007177	0.00035	0.000416	0.000283	0.000322	0.000145	0.000303227	0.000486	0.000547	0.000732	0.000762	0.000407	0.00058684	0.000312571	0.000258	0.000378	0.000241	0.000487	0.0006	0.00045	0.00038946
Turicibacter sp. UBA1159	species	species	1947763	Bacteria	Firmicutes	Erysipelotrichia	Erysipelotrichales	Erysipelotrichaceae	Turicibacter	Turicibacter sp. UBA1159	0.013838	0.00662	0.002494	0	0	0	0.00182284	0	0	0	0	0.004724	0.0009448	0	0	0	0	0	0	0	0
Lachnospiraceae bacterium UBA3332	species	species	1952031	Bacteria	Firmicutes	Clostridia	Clostridiales	Lachnospiraceae		Lachnospiraceae bacterium UBA3332	0.000427	0	0	8.11e-05	7.4e-05	0	3.10136e-05	0	7.67e-05	0	9.63e-05	6.29e-05	4.7181e-05	0	3.64e-05	0	0	0	0	0	5.20614e-06
Bacteroides sartorii	species	species	671267	Bacteria	Bacteroidetes	Bacteroidia	Bacteroidales	Bacteroidaceae	Bacteroides	Bacteroides sartorii	0.230892	0.016695	0.017311	0.005476	0.005149	0.025186	0.0139633	0.008871	0.008677	0.040448	0.016857	0.024114	0.0197934	0.00878092	0.011721	0.010979	0.007013	0.013792	0.005029	0.004793	0.00887268
Candidatus Arthromitus sp. SFB-mouse	species	species	49118	Bacteria	Firmicutes	Clostridia	Clostridiales	Clostridiaceae	Candidatus Arthromitus	Candidatus Arthromitus sp. SFB-mouse	0.066961	0.00076	0.000828	0.005293	0.001422	0.002668	0.00219406	0.007673	0.007157	0.003546	0.007763	0.000915	0.00541079	0.00242383	0.001452	0.001886	0.002853	0.004	0.003951	0.012372	0.00413387
Bacteroides ovatus	species	species	28116	Bacteria	Bacteroidetes	Bacteroidia	Bacteroidales	Bacteroidaceae	Bacteroides	Bacteroides ovatus	0.00219	0.001833	0	0.000357	0	0	0.000438069	0	0	0	0	0	0	0	0	0	0	0	0	0	0
Bacteroidales bacterium M2	species	species	1807730	Bacteria	Bacteroidetes	Bacteroidia	Bacteroidales	Muribaculaceae		Bacteroidales bacterium M2	0.052695	0.012629	0.002266	0.002208	0.003891	0.003067	0.00481205	0.002218	0.005151	0	0.002246	0.002512	0.00242511	0.0017017	0.001717	0.001959	0.002206	0.001959	0.002508	0.004459	0.0023584
Asaccharobacter celatus	species	species	394340	Bacteria	Actinobacteria	Coriobacteriia	Eggerthellales	Eggerthellaceae	Asaccharobacter	Asaccharobacter celatus	0.000251	0	0	2.77e-05	2.87e-05	0	1.12678e-05	0	0	0	2.63e-05	0	5.2537e-06	0	0	3.61e-05	3.05e-05	0	4.64e-05	5.5e-05	2.40077e-05
Porphyromonadaceae bacterium UBA7095	species	species	1952630	Bacteria	Bacteroidetes	Bacteroidia	Bacteroidales	Porphyromonadaceae		Porphyromonadaceae bacterium UBA7095	0.029453	0.017059	0.001885	0	0	0	0.00378877	0	0	0.006733	0	0.003776	0.00210174	0	0	0	0	0	0	0	0
Bacteroidales bacterium M12	species	species	1807740	Bacteria	Bacteroidetes	Bacteroidia	Bacteroidales	Muribaculaceae		Bacteroidales bacterium M12	0.024741	0.008398	0.000684	0	0	0	0.00181647	0.000278	0.000409	0.014972	0	0	0.00313174	0	0	0	0	0	0	0	0
Sutterellaceae bacterium UBA7100	species	species	1953087	Bacteria	Proteobacteria	Betaproteobacteria	Burkholderiales	Sutterellaceae		Sutterellaceae bacterium UBA7100	0.004024	0	0	0	0	0	0	0	0.001372	0.000701	0.000851	0.000778	0.00074034	0	0	0	0	0.000322	0	0	4.60573e-05
[Clostridium] aldenense	species	species	358742	Bacteria	Firmicutes	Clostridia	Clostridiales	Lachnospiraceae	Lachnoclostridium	[Clostridium] aldenense	0.001424	0	0	0	0	0	0	7.09e-05	1.17e-05	0	3.92e-05	2.12e-05	2.8605e-05	0	0	0	0	0.001281	0	0	0.000182983
Stenotrophomonas maltophilia	species	species	40324	Bacteria	Proteobacteria	Gammaproteobacteria	Xanthomonadales	Xanthomonadaceae	Stenotrophomonas	Stenotrophomonas maltophilia	2.79e-07	0	0	0	0	0	0	0	0	0	0	0	0	0	0	0	0	2.79e-07	0	0	3.97968e-08
Peptococcaceae bacterium UBA7224	species	species	1952724	Bacteria	Firmicutes	Clostridia	Clostridiales	Peptococcaceae		Peptococcaceae bacterium UBA7224	0.000418	0	0	0	0	0	0	0	0	0	0	0	0	0	0	0	0	0.000418	0	0	5.97112e-05
Porphyromonadaceae bacterium UBA3276	species	species	1952561	Bacteria	Bacteroidetes	Bacteroidia	Bacteroidales	Porphyromonadaceae		Porphyromonadaceae bacterium UBA3276	0.372163	0.046691	0.057792	0.00411	0.008218	0.047894	0.0329408	0.007227	0.012768	0.024925	0.006835	0.011888	0.0127285	0.0260579	0.034083	0.032333	0.037348	0.004617	0.004812	0.004565	0.0205452
Muribaculaceae bacterium DSM 100749	species	species	2094238	Bacteria	Bacteroidetes	Bacteroidia	Bacteroidales	Muribaculaceae		Muribaculaceae bacterium DSM 100749	0.011347	0	0.001387	0	0	0.000704	0.000418233	0.001145	0.002206	0	0.001752	0.003262	0.00167307	0.000456014	0	0.000434	0	0	0	0	0.000127162
Blautia coccoides	species	species	1532	Bacteria	Firmicutes	Clostridia	Clostridiales	Lachnospiraceae	Blautia	Blautia coccoides	0.00795	5.75e-05	0	0	0	8.71e-05	2.89211e-05	0	0	8.14e-05	0	0	1.6273e-05	0	0	0	0	0	0.007724	0	0.00110339
Porphyromonas bennonis	species	species	501496	Bacteria	Bacteroidetes	Bacteroidia	Bacteroidales	Porphyromonadaceae	Porphyromonas	Porphyromonas bennonis	0.093632	0.005122	0.006684	0.002283	0.002015	0.010904	0.00540171	0.003932	0.003644	0.015608	0.007149	0.010334	0.00813317	0.00375605	0.005021	0.004653	0.002783	0.005834	0.001987	0.001923	0.0037082
Helicobacter ganmani	species	species	60246	Bacteria	Proteobacteria	Epsilonproteobacteria	Campylobacterales	Helicobacteraceae	Helicobacter	Helicobacter ganmani	0.000829	0	0.000829	0	0	0	0.000165753	0	0	0	0	0	0	0	0	0	0	0	0	0	0
Helicobacter typhlonius	species	species	76936	Bacteria	Proteobacteria	Epsilonproteobacteria	Campylobacterales	Helicobacteraceae	Helicobacter	Helicobacter typhlonius	0.002949	0	0.002949	0	0	0	0.00058987	0	0	0	0	0	0	0	0	0	0	0	0	0	0
Alistipes onderdonkii	species	species	328813	Bacteria	Bacteroidetes	Bacteroidia	Bacteroidales	Rikenellaceae	Alistipes	Alistipes onderdonkii	0.005539	0	0.000555	0	0	0	0.000110925	0	0.000896	0.004089	0	0	0.00099696	0	0	0	0	0	0	0	0
Bacteroidales bacterium M7	species	species	1807735	Bacteria	Bacteroidetes	Bacteroidia	Bacteroidales	Muribaculaceae		Bacteroidales bacterium M7	0.001104	0	0.000247	0	0	0	4.9386e-05	0	0.000275	0	0.000271	0.00031	0.00017134	0	0	0	0	0	0	0	0
Staphylococcus xylosus	species	species	1288	Bacteria	Firmicutes	Bacilli	Bacillales	Staphylococcaceae	Staphylococcus	Staphylococcus xylosus	0.000235	0	0.000104	0	0	0	2.08328e-05	0	0	0	0	0.000131	2.6247e-05	0	0	0	0	0	0	0	0
Hungatella effluvii	species	species	1096246	Bacteria	Firmicutes	Clostridia	Clostridiales	Clostridiaceae	Hungatella	Hungatella effluvii	0.000475	0	1.69e-06	0	0	0	3.38493e-07	0	0.000323	0	0	0.00015	9.4609e-05	0	0	0	0	0	0	0	0
Lachnospiraceae bacterium UBA3316	species	species	1952030	Bacteria	Firmicutes	Clostridia	Clostridiales	Lachnospiraceae		Lachnospiraceae bacterium UBA3316	0.007868	0	0.001747	0	0	0	0.000349323	0	0.006122	0	0	0	0.00122435	0	0	0	0	0	0	0	0
[Ruminococcus] gnavus	species	species	33038	Bacteria	Firmicutes	Clostridia	Clostridiales	Lachnospiraceae	Blautia	[Ruminococcus] gnavus	0.000729	0	0.000685	0	0	0	0.000137061	0	0	0	0	4.42e-05	8.8332e-06	0	0	0	0	0	0	0	0
Porphyromonadaceae bacterium UBA7091	species	species	1952628	Bacteria	Bacteroidetes	Bacteroidia	Bacteroidales	Porphyromonadaceae		Porphyromonadaceae bacterium UBA7091	0.005413	0.000689	0	0	0	0	0.000137849	0	0	0.000959	0	0.003765	0.00094479	0	0	0	0	0	0	0	0
Porphyromonadaceae bacterium UBA7221	species	species	1952682	Bacteria	Bacteroidetes	Bacteroidia	Bacteroidales	Porphyromonadaceae		Porphyromonadaceae bacterium UBA7221	0.029927	0	0	0	0	0.008262	0.00165247	0	0	0.008519	0.003684	0.009462	0.00433301	0	0	0	0	0	0	0	0
Peptococcaceae bacterium UBA7061	species	species	1952721	Bacteria	Firmicutes	Clostridia	Clostridiales	Peptococcaceae		Peptococcaceae bacterium UBA7061	8.93e-05	1.19e-06	0	0	0	0	2.38917e-07	0	0	8.82e-05	0	0	1.7631e-05	0	0	0	0	0	0	0	0
[Clostridium] clostridioforme	species	species	1531	Bacteria	Firmicutes	Clostridia	Clostridiales	Lachnospiraceae	Lachnoclostridium	[Clostridium] clostridioforme	0.012702	0	0	0	0	0.000523	0.000104657	0.011866	0.000312	0	0	0	0.00243574	0	0	0	0	0	0	0	0
Clostridioides difficile	species	species	1496	Bacteria	Firmicutes	Clostridia	Clostridiales	Peptostreptococcaceae	Clostridioides	Clostridioides difficile	0.003367	0	0	0	0	0.000112	2.23297e-05	0	0.000386	0	0	0.00287	0.00065101	0	0	0	0	0	0	0	0
Actinobacteria bacterium UC5.1-1B11	species	species	1697797	Bacteria	Actinobacteria	Actinobacteria				Actinobacteria bacterium UC5.1-1B11	0.000625	0.000408	0	0	0	0	8.16818e-05	0	0.000216	0	0	0	4.3298e-05	0	0	0	0	0	0	0	0
bacterium D16-56	species	species	2320105	Bacteria						bacterium D16-56	0.0012	0	0	0	0	0.0012	0.000240005	0	0	0	0	0	0	0	0	0	0	0	0	0	0
Firmicutes bacterium AF36-19BH	species	species	2292888	Bacteria	Firmicutes					Firmicutes bacterium AF36-19BH	0.001669	0	0	0	0	0.001669	0.000333849	0	0	0	0	0	0	0	0	0	0	0	0	0	0
Lachnospiraceae bacterium UBA7050	species	species	1952127	Bacteria	Firmicutes	Clostridia	Clostridiales	Lachnospiraceae		Lachnospiraceae bacterium UBA7050	0.001544	0	0	0	0	0.001544	0.000308856	0	0	0	0	0	0	0	0	0	0	0	0	0	0
Clostridiales bacterium VE202-09	species	species	1232447	Bacteria	Firmicutes	Clostridia	Clostridiales			Clostridiales bacterium VE202-09	0.001472	0	0	0	0	0.00057	0.000113928	0	0	0	0	0.000902	0.00018049	0	0	0	0	0	0	0	0
Lawsonibacter asaccharolyticus	species	species	2108523	Bacteria	Firmicutes	Clostridia	Clostridiales		Lawsonibacter	Lawsonibacter asaccharolyticus	2.44e-05	0	0	0	0	9.97e-06	1.99433e-06	0	0	0	0	1.44e-05	2.8824e-06	0	0	0	0	0	0	0	0
bacterium D16-34	species	species	2320120	Bacteria						bacterium D16-34	4.25e-05	4.25e-05	0	0	0	0	8.49488e-06	0	0	0	0	0	0	0	0	0	0	0	0	0	0
Porphyromonadaceae bacterium UBA7068	species	species	1952615	Bacteria	Bacteroidetes	Bacteroidia	Bacteroidales	Porphyromonadaceae		Porphyromonadaceae bacterium UBA7068	0.001738	0.000899	0	0	0	0	0.0001798	0	0	0	0	0.000839	0.00016786	0	0	0	0	0	0	0	0
Porphyromonadaceae bacterium UBA7222	species	species	1952683	Bacteria	Bacteroidetes	Bacteroidia	Bacteroidales	Porphyromonadaceae		Porphyromonadaceae bacterium UBA7222	0.005738	0.002931	0	0	0	0	0.000586282	0	0	0	0	0.002806	0.00056123	0	0	0	0	0	0	0	0
Lachnospiraceae bacterium UBA3285	species	species	1952025	Bacteria	Firmicutes	Clostridia	Clostridiales	Lachnospiraceae		Lachnospiraceae bacterium UBA3285	0.004456	0.002075	0	0	0	0	0.000414988	0	0	0	0.002381	0	0.00047613	0	0	0	0	0	0	0	0
Lachnospiraceae bacterium UBA7150	species	species	1952142	Bacteria	Firmicutes	Clostridia	Clostridiales	Lachnospiraceae		Lachnospiraceae bacterium UBA7150	0.001062	0.001062	0	0	0	0	0.000212384	0	0	0	0	0	0	0	0	0	0	0	0	0	0
Lachnospiraceae bacterium UBA7165	species	species	1952146	Bacteria	Firmicutes	Clostridia	Clostridiales	Lachnospiraceae		Lachnospiraceae bacterium UBA7165	0.008639	0.003366	0	0	0	0	0.000673156	0	0	0	0.005273	0	0.00105456	0	0	0	0	0	0	0	0
Lachnospiraceae bacterium TM07-2AC	species	species	2302966	Bacteria	Firmicutes	Clostridia	Clostridiales	Lachnospiraceae		Lachnospiraceae bacterium TM07-2AC	0.003773	0.001032	0	0	0	0	0.000206496	0	0	0	0.002741	0	0.00054814	0	0	0	0	0	0	0	0
Bacteroidales bacterium M6	species	species	1807734	Bacteria	Bacteroidetes	Bacteroidia	Bacteroidales	Muribaculaceae		Bacteroidales bacterium M6	0.105487	0.005416	0.002651	0.007036	0.008032	0.003282	0.0052833	0.004998	0.005502	0.000864	0.005434	0.014891	0.00633787	0.00813485	0.010499	0.009187	0.009288	0.002958	0.004102	0.003213	0.0067688
Roseburia sp. 1XD42-69	species	species	2320088	Bacteria	Firmicutes	Clostridia	Clostridiales	Lachnospiraceae	Roseburia	Roseburia sp. 1XD42-69	0.044269	0.000589	0.000736	0.00365	0.001845	0.000358	0.00143538	0.002177	0.002834	0.003093	0.00182	0.009214	0.00382769	0.00100732	0.00063	0.001222	0.002694	0.001816	0.008831	0.001754	0.00256484
Muribaculaceae bacterium DSM 103720	species	species	2094237	Bacteria	Bacteroidetes	Bacteroidia	Bacteroidales	Muribaculaceae		Muribaculaceae bacterium DSM 103720	0.496719	0.065345	0.031377	0.026884	0.026272	0.027527	0.0354809	0.02495	0.026529	0.02344	0.016151	0.031521	0.0245182	0.0269209	0.028528	0.029687	0.032854	0.020716	0.027059	0.030958	0.0281033
Porphyromonadaceae bacterium UBA7149	species	species	1952652	Bacteria	Bacteroidetes	Bacteroidia	Bacteroidales	Porphyromonadaceae		Porphyromonadaceae bacterium UBA7149	0.24421	0.026045	0.015104	0.014286	0.014967	0.008547	0.0157898	0.01767	0.011736	0.00925	0.010356	0.027189	0.0152402	0.0148773	0.017328	0.017292	0.018023	0.006246	0.008197	0.007098	0.0127229
Porphyromonadaceae bacterium UBA3309	species	species	1952564	Bacteria	Bacteroidetes	Bacteroidia	Bacteroidales	Porphyromonadaceae		Porphyromonadaceae bacterium UBA3309	0.256978	0	0.059602	0	0	0.000677	0.0120559	0	0	0.003861	0	0.015938	0.00395993	0.0334995	0.053855	0.034948	0.054596	0	0	0	0.0252712
Lachnospiraceae bacterium A2	species	species	397290	Bacteria	Firmicutes	Clostridia	Clostridiales	Lachnospiraceae		Lachnospiraceae bacterium A2	0.081608	0.002515	0.00634	0.003858	0.003722	0.005196	0.00432624	0.012582	0.003117	0.001492	0.001935	0.002512	0.00432755	0.00390317	0.001395	0.005093	0.001703	0.009881	0.007643	0.00872	0.00547701
Porphyromonadaceae bacterium UBA7064	species	species	1952613	Bacteria	Bacteroidetes	Bacteroidia	Bacteroidales	Porphyromonadaceae		Porphyromonadaceae bacterium UBA7064	0.680795	0	0.038948	0.03743	0.032503	0.05207	0.0321901	0.047713	0.083866	0	0.061674	0.046613	0.0479731	0.0269556	0.040088	0.041685	0.027442	0.054932	0.040673	0.048204	0.0399971
bacterium D16-63	species	species	2320119	Bacteria						bacterium D16-63	0.007871	0.001	0.000338	0.000276	0.000147	0.000743	0.000500843	0.00022	0.000165	0	0.000308	5.46e-05	0.00014951	0.000529008	0.000241	0.000651	0.000396	0.000741	0.001199	0.000863	0.000659928
Lachnospiraceae bacterium A4	species	species	397291	Bacteria	Firmicutes	Clostridia	Clostridiales	Lachnospiraceae		Lachnospiraceae bacterium A4	0.071107	0.00074	0.001501	0.008713	0.00671	0.000682	0.00366908	0.003094	0.007611	0.010948	0.012058	0.002332	0.0072084	0.00209824	0.001962	0.002589	0.001308	0.003645	0.002381	0.002736	0.00238849
Bacteroidales bacterium M13	species	species	1807741	Bacteria	Bacteroidetes	Bacteroidia	Bacteroidales	Muribaculaceae		Bacteroidales bacterium M13	0.331572	0.080127	0.02206	0.010013	0.007733	0.016681	0.0273231	0.006479	0.010042	0.025295	0.002438	0.026436	0.0141379	0.0175356	0.01623	0.020275	0.020305	0.012155	0.015518	0.02225	0.0177524
Faecalibaculum rodentium	species	species	1702221	Bacteria	Firmicutes	Erysipelotrichia	Erysipelotrichales	Erysipelotrichaceae	Faecalibaculum	Faecalibaculum rodentium	0.021132	0.000672	0	0.002141	0.002839	0	0.0011306	9.38e-05	0.000188	0	8.75e-05	0.001624	0.00039869	0	0	0	0	0.002567	0.008701	0.002218	0.00192651
Porphyromonadaceae bacterium UBA3268	species	species	1952558	Bacteria	Bacteroidetes	Bacteroidia	Bacteroidales	Porphyromonadaceae		Porphyromonadaceae bacterium UBA3268	0.431706	0.008724	0.028915	0.030337	0.03551	0.016592	0.0240157	0.034859	0.036453	0.005332	0.026814	0.020187	0.024729	0.0270201	0.031219	0.028761	0.034066	0.018739	0.025857	0.02232	0.0268546
Provencibacterium massiliense	species	species	1841868	Bacteria	Firmicutes	Clostridia	Clostridiales	Ruminococcaceae	Provencibacterium	Provencibacterium massiliense	0.005259	0.000248	0.000424	0	0	9.45e-05	0.000153252	0.00076	0.000358	0.00082	0.000524	0.000429	0.00057819	0	0.000299	0.000517	0	0	0.000786	0	0.000228783
Dorea sp. 5-2	species	species	1235798	Bacteria	Firmicutes	Clostridia	Clostridiales	Lachnospiraceae	Dorea	Dorea sp. 5-2	0.032105	0.000866	0.00101	0.002916	0.003686	0.001475	0.00199067	0.001713	0.001413	0.00282	0.002047	0.002247	0.00204794	0.00175711	0.001149	0.001947	0.000716	0.002583	0.001782	0.001977	0.00170172
Saccharomyces pastorianus	species	species	27292	Fungi	Ascomycota	Saccharomycetes	Saccharomycetales	Saccharomycetaceae	Saccharomyces	Saccharomyces pastorianus	2.08e-05	0	0	0	6.49e-06	0	1.29757e-06	0	0	0	0	0	0	0	3.47e-06	0	4.87e-06	0	0	6.01e-06	2.04827e-06
Bacteroides caecimuris	species	species	1796613	Bacteria	Bacteroidetes	Bacteroidia	Bacteroidales	Bacteroidaceae	Bacteroides	Bacteroides caecimuris	0.063852	0.004833	0.002712	0.00507	0.003957	0.002024	0.00371896	0.00342	0.003435	0.000939	0.003646	0.005741	0.00343607	0.00349768	0.004567	0.004849	0.004618	0.003973	0.002936	0.003635	0.00401102
Alistipes putredinis CAG:67	species	species	1263036	Bacteria	Bacteroidetes	Bacteroidia	Bacteroidales	Rikenellaceae	Alistipes	Alistipes putredinis CAG:67	0.013536	0.000406	0	0	0	0	8.11597e-05	0.004969	0	0	0.005932	0.001199	0.00241999	0	0	0	0	0.00103	0	0	0.000147126
Porphyromonadaceae bacterium UBA3324	species	species	1952571	Bacteria	Bacteroidetes	Bacteroidia	Bacteroidales	Porphyromonadaceae		Porphyromonadaceae bacterium UBA3324	0.061609	0	0.004613	0	0	0.009573	0.00283721	0	0	0.011566	0	0.009219	0.00415697	0.00328349	0.005881	0	0	0.010832	0.006641	0	0.0038054
Porphyromonadaceae bacterium UBA7213	species	species	1952679	Bacteria	Bacteroidetes	Bacteroidia	Bacteroidales	Porphyromonadaceae		Porphyromonadaceae bacterium UBA7213	0.361961	0.002261	0.038446	0.018736	0.040858	0.021826	0.0244253	0.007929	0.011074	0	0.010571	0.018933	0.00970125	0.0282872	0.031908	0.029254	0.030246	0.022546	0.030959	0.018129	0.0273326
Lachnospiraceae bacterium COE1	species	species	1235793	Bacteria	Firmicutes	Clostridia	Clostridiales	Lachnospiraceae		Lachnospiraceae bacterium COE1	0.072207	0.001089	0.00131	0.01192	0.004779	0.001458	0.0041112	0.001988	0.00451	0.004838	0.001699	0.002158	0.00303847	0.00121352	0.001436	0.005971	0.000453	0.002029	0.013527	0.011828	0.00520841
Pseudoflavonifractor sp. An184	species	species	1965576	Bacteria	Firmicutes	Clostridia	Clostridiales	Ruminococcaceae	Pseudoflavonifractor	Pseudoflavonifractor sp. An184	0.000243	6.54e-05	0	0	0	0	1.30851e-05	0	3.66e-05	0	0	0	7.318e-06	0.000141009	0	0	0	0	0	0	2.01441e-05
Mucispirillum schaedleri	species	species	248039	Bacteria	Deferribacteres	Deferribacteres	Deferribacterales	Deferribacteraceae	Mucispirillum	Mucispirillum schaedleri	0.108427	0.00388	0.001535	0.009278	0.001572	0.00992	0.00523681	0.005592	0.007968	0.030973	0.003761	0.001687	0.00999625	0.0070441	0.001211	0.003105	0.001163	0.008288	0.0042	0.00725	0.00460875
Lachnoclostridium sp. UBA7097	species	species	1946699	Bacteria	Firmicutes	Clostridia	Clostridiales	Lachnospiraceae	Lachnoclostridium	Lachnoclostridium sp. UBA7097	0.001366	0.000162	0	4.07e-05	0	0	4.06328e-05	0	0	0	0.000649	0.000156	0.00016116	4.37188e-05	0	8.17e-05	3.13e-05	0	0	0.0002	5.10217e-05
Porphyromonadaceae bacterium UBA7209	species	species	1952678	Bacteria	Bacteroidetes	Bacteroidia	Bacteroidales	Porphyromonadaceae		Porphyromonadaceae bacterium UBA7209	0.648745	0.091268	0.028207	0.030997	0.025734	0.035178	0.0422769	0.037761	0	0.038732	0.050432	0.033489	0.0320829	0.0306166	0.043612	0.04294	0.031518	0.045744	0.037023	0.045491	0.0395637
Lachnospiraceae bacterium UBA3401	species	species	1952033	Bacteria	Firmicutes	Clostridia	Clostridiales	Lachnospiraceae		Lachnospiraceae bacterium UBA3401	0.230437	0.058879	0.000733	0	0	0.013332	0.0145886	0.007085	0.030203	0	0	0.001086	0.00767482	0.0207187	0.006508	0.006782	0.003924	0.057211	0.003817	0.020159	0.0170171
Lachnospiraceae bacterium 10-1	species	species	1235800	Bacteria	Firmicutes	Clostridia	Clostridiales	Lachnospiraceae		Lachnospiraceae bacterium 10-1	0.010472	0.000614	0.000479	0.00058	0.000646	0.00019	0.000501759	0.000794	0.000818	0.000971	0.000955	0.000689	0.00084539	0.000795349	0.000501	0.000827	0.000424	0.001189	0	0	0.000533803
Bacteroides vulgatus	species	species	821	Bacteria	Bacteroidetes	Bacteroidia	Bacteroidales	Bacteroidaceae	Bacteroides	Bacteroides vulgatus	0.249831	0	0.015614	0.005384	0.006814	0.023079	0.0101783	0.014296	0.000729	0.075214	0.019786	0.022136	0.0264322	0.00846379	0.01137	0.011059	0.008352	0.016482	0.005537	0.005513	0.00953968
Lactobacillus murinus	species	species	1622	Bacteria	Firmicutes	Bacilli	Lactobacillales	Lactobacillaceae	Lactobacillus	Lactobacillus murinus	0.521517	0.007325	0.00789	0.038686	0.058521	0.072466	0.0369776	0.006774	0.034046	0.00311	0.013819	0.006758	0.0129013	0.0616397	0.025858	0.04019	0.024663	0.037207	0.031739	0.050827	0.0388746
Bacteroides acidifaciens	species	species	85831	Bacteria	Bacteroidetes	Bacteroidia	Bacteroidales	Bacteroidaceae	Bacteroides	Bacteroides acidifaciens	0.11354	0.006645	0.002305	0.012716	0.008086	0.001478	0.00624581	0.004147	0.007597	0.005092	0.005361	0.014672	0.00737369	0.00354755	0.004152	0.00617	0.009003	0.008513	0.004387	0.00967	0.00649175
Porphyromonadaceae bacterium UBA7053	species	species	1952608	Bacteria	Bacteroidetes	Bacteroidia	Bacteroidales	Porphyromonadaceae		Porphyromonadaceae bacterium UBA7053	0.286282	0.007629	0.023791	0.019809	0.0249	0.017113	0.0186484	0.015515	0.017921	0	0.015159	0.011862	0.0120914	0.0177662	0.020016	0.018302	0.0185	0.016864	0.022195	0.01894	0.0189404
Staphylococcus nepalensis	species	species	214473	Bacteria	Firmicutes	Bacilli	Bacillales	Staphylococcaceae	Staphylococcus	Staphylococcus nepalensis	0.001527	0	0.00063	0	0	0	0.000125919	0	0	0	0	0	0	0	0	0	0	0.000898	0	0	0.000128247
bacterium D16-54	species	species	2320104	Bacteria						bacterium D16-54	0.005834	0	0	0	0	0	0	0	0	0.002525	0.003309	0	0.00116681	0	0	0	0	0	0	0	0
Porphyromonadaceae bacterium UBA7070	species	species	1952616	Bacteria	Bacteroidetes	Bacteroidia	Bacteroidales	Porphyromonadaceae		Porphyromonadaceae bacterium UBA7070	0.001499	0	0	0	0	0	0	0	0	0.001499	0	0	0.0002997	0	0	0	0	0	0	0	0
Porphyromonadaceae bacterium UBA7072	species	species	1952617	Bacteria	Bacteroidetes	Bacteroidia	Bacteroidales	Porphyromonadaceae		Porphyromonadaceae bacterium UBA7072	0.01613	0	0	0	0	0	0	0	0.002924	0.00739	0	0.005817	0.00322599	0	0	0	0	0	0	0	0
Porphyromonadaceae bacterium UBA7092	species	species	1952629	Bacteria	Bacteroidetes	Bacteroidia	Bacteroidales	Porphyromonadaceae		Porphyromonadaceae bacterium UBA7092	0.04522	0	0	0	0	0	0	0	0	0.04522	0	0	0.00904399	0	0	0	0	0	0	0	0
Porphyromonadaceae bacterium UBA7120	species	species	1952639	Bacteria	Bacteroidetes	Bacteroidia	Bacteroidales	Porphyromonadaceae		Porphyromonadaceae bacterium UBA7120	0.032301	0	0	0	0	0	0	0	0	0.032301	0	0	0.00646016	0	0	0	0	0	0	0	0
Porphyromonadaceae bacterium UBA7148	species	species	1952651	Bacteria	Bacteroidetes	Bacteroidia	Bacteroidales	Porphyromonadaceae		Porphyromonadaceae bacterium UBA7148	0.048229	0	0	0	0	0	0	0	0	0.048229	0	0	0.00964587	0	0	0	0	0	0	0	0
Porphyromonadaceae bacterium UBA7194	species	species	1952670	Bacteria	Bacteroidetes	Bacteroidia	Bacteroidales	Porphyromonadaceae		Porphyromonadaceae bacterium UBA7194	0.001787	0	0	0	0	0	0	0	0	0.001787	0	0	0.00035735	0	0	0	0	0	0	0	0
Parabacteroides merdae	species	species	46503	Bacteria	Bacteroidetes	Bacteroidia	Bacteroidales	Tannerellaceae	Parabacteroides	Parabacteroides merdae	0.003195	0	0	0	0	0	0	0	0	0.002199	0	0.000995	0.0006389	0	0	0	0	0	0	0	0
Parabacteroides johnsonii	species	species	387661	Bacteria	Bacteroidetes	Bacteroidia	Bacteroidales	Tannerellaceae	Parabacteroides	Parabacteroides johnsonii	5.49e-05	0	0	0	0	0	0	0	0	5.49e-05	0	0	1.099e-05	0	0	0	0	0	0	0	0
Parabacteroides merdae CAG:48	species	species	1263094	Bacteria	Bacteroidetes	Bacteroidia	Bacteroidales	Tannerellaceae	Parabacteroides	Parabacteroides merdae CAG:48	0.000942	0	0	0	0	0	0	0	0	0.000942	0	0	0.00018836	0	0	0	0	0	0	0	0
Lachnospiraceae bacterium UBA7046	species	species	1952126	Bacteria	Firmicutes	Clostridia	Clostridiales	Lachnospiraceae		Lachnospiraceae bacterium UBA7046	0.002617	0	0	0	0	0	0	0	0	0.002617	0	0	0.0005234	0	0	0	0	0	0	0	0
[Clostridium] symbiosum	species	species	1512	Bacteria	Firmicutes	Clostridia	Clostridiales	Lachnospiraceae	Lachnoclostridium	[Clostridium] symbiosum	0.000611	0	0	0	0	0	0	0	5.66e-05	0.000435	0	0.000119	0.00012214	0	0	0	0	0	0	0	0
[Clostridium] scindens	species	species	29347	Bacteria	Firmicutes	Clostridia	Clostridiales	Lachnospiraceae	Lachnoclostridium	[Clostridium] scindens	0.002329	0	0	0	0	0	0	0	0	0.002329	0	0	0.00046581	0	0	0	0	0	0	0	0
Clostridiales bacterium UBA3311	species	species	1950856	Bacteria	Firmicutes	Clostridia	Clostridiales			Clostridiales bacterium UBA3311	0.000279	0	0	0	0	0	0	0	0	0.000279	0	0	5.5801e-05	0	0	0	0	0	0	0	0
Bacteroides thetaiotaomicron	species	species	818	Bacteria	Bacteroidetes	Bacteroidia	Bacteroidales	Bacteroidaceae	Bacteroides	Bacteroides thetaiotaomicron	0.001636	0	0	0	0	0	0	0	0.001636	0	0	0	0.00032719	0	0	0	0	0	0	0	0
Bacteroides dorei	species	species	357276	Bacteria	Bacteroidetes	Bacteroidia	Bacteroidales	Bacteroidaceae	Bacteroides	Bacteroides dorei	0.003592	0	0	0	0	0	0	0	0.003592	0	0	0	0.00071847	0	0	0	0	0	0	0	0
Lachnospiraceae bacterium UBA7110	species	species	1952137	Bacteria	Firmicutes	Clostridia	Clostridiales	Lachnospiraceae		Lachnospiraceae bacterium UBA7110	0.000565	0	0	0	0	0	0	0	0.0003	0	0	0.000265	0.00011303	0	0	0	0	0	0	0	0
Fusicatenibacter saccharivorans	species	species	1150298	Bacteria	Firmicutes	Clostridia	Clostridiales	Lachnospiraceae	Fusicatenibacter	Fusicatenibacter saccharivorans	0.014188	0	0	0	0	0	0	0	0.008808	0	0	0.005379	0.00283751	0	0	0	0	0	0	0	0
Ruminococcaceae bacterium UBA7181	species	species	1952440	Bacteria	Firmicutes	Clostridia	Clostridiales	Ruminococcaceae		Ruminococcaceae bacterium UBA7181	1.6e-06	0	0	0	0	0	0	0	1.6e-06	0	0	0	3.2003e-07	0	0	0	0	0	0	0	0
uncultured Flavonifractor sp.	species	species	1193534	Bacteria	Firmicutes	Clostridia	Clostridiales	Ruminococcaceae	Flavonifractor	uncultured Flavonifractor sp.	0.000105	0	0	0	0	0	0	0	3.24e-05	0	0	7.31e-05	2.1094e-05	0	0	0	0	0	0	0	0
Flavonifractor sp. An306	species	species	1965629	Bacteria	Firmicutes	Clostridia	Clostridiales	Ruminococcaceae	Flavonifractor	Flavonifractor sp. An306	2.11e-05	0	0	0	0	0	0	0	2.11e-05	0	0	0	4.227e-06	0	0	0	0	0	0	0	0
Catenibacterium mitsuokai	species	species	100886	Bacteria	Firmicutes	Erysipelotrichia	Erysipelotrichales	Erysipelotrichaceae	Catenibacterium	Catenibacterium mitsuokai	0.005272	0	0	0	0	0	0	0	0.005272	0	0	0	0.00105433	0	0	0	0	0	0	0	0
bacterium D16-59	species	species	2320098	Bacteria						bacterium D16-59	0.002259	0	0	0	0	0	0	0	0	0	0	0.002259	0.00045183	0	0	0	0	0	0	0	0
Alistipes sp. UBA3409	species	species	1946011	Bacteria	Bacteroidetes	Bacteroidia	Bacteroidales	Rikenellaceae	Alistipes	Alistipes sp. UBA3409	6.89e-05	0	0	0	0	0	0	0	0	0	0	6.89e-05	1.3774e-05	0	0	0	0	0	0	0	0
Porphyromonadaceae bacterium UBA7088	species	species	1952626	Bacteria	Bacteroidetes	Bacteroidia	Bacteroidales	Porphyromonadaceae		Porphyromonadaceae bacterium UBA7088	0.004169	0	0	0	0	0	0	0	0	0	0	0.004169	0.00083383	0	0	0	0	0	0	0	0
Porphyromonadaceae bacterium UBA7154	species	species	1952655	Bacteria	Bacteroidetes	Bacteroidia	Bacteroidales	Porphyromonadaceae		Porphyromonadaceae bacterium UBA7154	0.005176	0	0	0	0	0	0	0	0	0	0	0.005176	0.00103519	0	0	0	0	0	0	0	0
Lactobacillus animalis	species	species	1605	Bacteria	Firmicutes	Bacilli	Lactobacillales	Lactobacillaceae	Lactobacillus	Lactobacillus animalis	0.000293	0	0	0	0	0	0	0	0	0	0	0.000293	5.8514e-05	0	0	0	0	0	0	0	0
Lachnospiraceae bacterium 3_1_57FAA_CT1	species	species	658086	Bacteria	Firmicutes	Clostridia	Clostridiales	Lachnospiraceae		Lachnospiraceae bacterium 3_1_57FAA_CT1	0.004934	0	0	0	0	0	0	0	0	0	0	0.004934	0.00098681	0	0	0	0	0	0	0	0
Lachnospiraceae bacterium UBA3283	species	species	1952024	Bacteria	Firmicutes	Clostridia	Clostridiales	Lachnospiraceae		Lachnospiraceae bacterium UBA3283	0.000175	0	0	0	0	0	0	0	0	0	0	0.000175	3.4926e-05	0	0	0	0	0	0	0	0
Lachnospiraceae bacterium UBA3310	species	species	1952029	Bacteria	Firmicutes	Clostridia	Clostridiales	Lachnospiraceae		Lachnospiraceae bacterium UBA3310	0.001342	0	0	0	0	0	0	0	0	0	0	0.001342	0.00026841	0	0	0	0	0	0	0	0
Lachnospiraceae bacterium UBA7143	species	species	1952141	Bacteria	Firmicutes	Clostridia	Clostridiales	Lachnospiraceae		Lachnospiraceae bacterium UBA7143	1.88e-05	0	0	0	0	0	0	0	0	0	0	1.88e-05	3.7548e-06	0	0	0	0	0	0	0	0
[Clostridium] lavalense	species	species	460384	Bacteria	Firmicutes	Clostridia	Clostridiales	Lachnospiraceae	Lachnoclostridium	[Clostridium] lavalense	5.6e-05	0	0	0	0	0	0	0	0	0	0	5.6e-05	1.1206e-05	0	0	0	0	0	0	0	0
Lachnoclostridium sp. UBA7122	species	species	1946701	Bacteria	Firmicutes	Clostridia	Clostridiales	Lachnospiraceae	Lachnoclostridium	Lachnoclostridium sp. UBA7122	5.67e-05	0	0	0	0	0	0	0	0	0	0	5.67e-05	1.1335e-05	0	0	0	0	0	0	0	0
Clostridiales bacterium CCNA10	species	species	2109688	Bacteria	Firmicutes	Clostridia	Clostridiales			Clostridiales bacterium CCNA10	4.74e-05	0	0	0	0	0	0	0	0	0	0	4.74e-05	9.4727e-06	0	0	0	0	0	0	0	0
Intestinimonas massiliensis	species	species	1673721	Bacteria	Firmicutes	Clostridia	Clostridiales		Intestinimonas	Intestinimonas massiliensis	2.31e-05	0	0	0	0	0	0	0	0	0	0	2.31e-05	4.6165e-06	0	0	0	0	0	0	0	0
Oscillibacter sp. CAG:155	species	species	1262910	Bacteria	Firmicutes	Clostridia	Clostridiales	Oscillospiraceae	Oscillibacter	Oscillibacter sp. CAG:155	4.36e-05	0	0	0	0	0	0	0	0	0	0	4.36e-05	8.722e-06	0	0	0	0	0	0	0	0
Anaerotruncus colihominis	species	species	169435	Bacteria	Firmicutes	Clostridia	Clostridiales	Ruminococcaceae	Anaerotruncus	Anaerotruncus colihominis	2.52e-05	0	0	0	0	0	0	0	0	0	0	2.52e-05	5.0381e-06	0	0	0	0	0	0	0	0
Flavonifractor sp. An10	species	species	1965537	Bacteria	Firmicutes	Clostridia	Clostridiales	Ruminococcaceae	Flavonifractor	Flavonifractor sp. An10	5.99e-05	0	0	0	0	0	0	0	0	0	0	5.99e-05	1.1982e-05	0	0	0	0	0	0	0	0
Flavonifractor sp. An100	species	species	1965538	Bacteria	Firmicutes	Clostridia	Clostridiales	Ruminococcaceae	Flavonifractor	Flavonifractor sp. An100	4.49e-05	0	0	0	0	0	0	0	0	0	0	4.49e-05	8.9764e-06	0	0	0	0	0	0	0	0
Pseudoflavonifractor sp. Marseille-P3106	species	species	1871015	Bacteria	Firmicutes	Clostridia	Clostridiales	Ruminococcaceae	Pseudoflavonifractor	Pseudoflavonifractor sp. Marseille-P3106	4.81e-05	0	0	0	0	0	0	0	0	0	0	4.81e-05	9.6151e-06	0	0	0	0	0	0	0	0
Pseudoflavonifractor sp. AF19-9AC	species	species	2292244	Bacteria	Firmicutes	Clostridia	Clostridiales	Ruminococcaceae	Pseudoflavonifractor	Pseudoflavonifractor sp. AF19-9AC	5.25e-05	0	0	0	0	0	0	0	0	0	0	5.25e-05	1.0499e-05	0	0	0	0	0	0	0	0
Tyzzerella nexilis	species	species	29361	Bacteria	Firmicutes	Clostridia	Clostridiales	Lachnospiraceae	Tyzzerella	Tyzzerella nexilis	0.016693	0	0	0	0	0	0	0	0	0	0.016693	0	0.00333861	0	0	0	0	0	0	0	0

## Sheet: Table S4
Supplemenal Table 4. Identification of gut microbial metabolic pathways in adult mice with and without 2'-FL treatment using the HUMAnN3 program.
Control MetaCyc ID	Day 7 MetaCyc ID	Day 28 MetaCyc ID	[day 7] and [Day 28]:	[Day 28]:	[control] and [Day 28]:	[control] and [day 7] and [Day 28]:	[day 7]:
UNINTEGRATED	UNINTEGRATED	UNINTEGRATED	PWY-6471	PWY-7385	PWY-7316	UNINTEGRATED	THISYN-PWY
UNMAPPED	UNMAPPED	UNMAPPED	KETOGLUCONMET-PWY	PWY66-409	PWY-7328	UNMAPPED	PWY-6470
PWY-7219	PWY-7219	PWY-7219	NAD-BIOSYNTHESIS-II	PWY-821	PWY-5723	PWY-7219	PWY-6892
PWY-5686	VALSYN-PWY	PWY-5686	FUC-RHAMCAT-PWY	PWY0-1479	PWY66-367	PWY-5686	ALLANTOINDEG-PWY
PWY-3841	PWY-7111	VALSYN-PWY	P122-PWY	ARG+POLYAMINE-SYN	PWY-101	PWY-3841
PWY-7221	PWY-5686	PWY-7111	METHGLYUT-PWY	POLYAMSYN-PWY		PWY-7221
TRNA-CHARGING-PWY	ILEUSYN-PWY	PWY-3841	PWY-5173	RUMP-PWY		TRNA-CHARGING-PWY
VALSYN-PWY	TRNA-CHARGING-PWY	TRNA-CHARGING-PWY	PWY-6948	PWY-7209		VALSYN-PWY
PWY-7111	PWY-7221	PWY-7221	PWY-7511	PWY66-389		PWY-7111
PWY-6700	PWY-6609	ILEUSYN-PWY		PWY0-1415		PWY-6700
PWY-6122	PWY-6121	PWY-6277		P163-PWY		PWY-6122
PWY-6277	PWY-3841	PWY-6122		PWY-6953		PWY-6277
DTDPRHAMSYN-PWY	DTDPRHAMSYN-PWY	PWY-6609		GLUCARGALACTSUPER-PWY		DTDPRHAMSYN-PWY
PWY-6609	PWY-6277	DTDPRHAMSYN-PWY		GALACTARDEG-PWY		PWY-6609
COA-PWY-1	PWY-1042	COA-PWY-1		GLUCARDEG-PWY		COA-PWY-1
ILEUSYN-PWY	COA-PWY-1	PWY-6700		PWY-6138		ILEUSYN-PWY
PWY-6151	PWY-6700	PWY-6151		POLYAMINSYN3-PWY		PWY-6151
PWY-7229	NONMEVIPP-PWY	PWY-1042		PWY-5675		PWY-7229
NONMEVIPP-PWY	PEPTIDOGLYCANSYN-PWY	PEPTIDOGLYCANSYN-PWY		PWY-5180		NONMEVIPP-PWY
COA-PWY	PWY-7229	PWY-7229		PWY-5182		COA-PWY
1CMET2-PWY	1CMET2-PWY	PWY-6123		PWY-5415		1CMET2-PWY
PWY-6123	COA-PWY	COA-PWY				PWY-6123
PWY-1042	PWY-6387	PWY-6387				PWY-1042
PANTO-PWY	PWY-5695	PWY-6121				PANTO-PWY
PEPTIDOGLYCANSYN-PWY	PWY-6151	NONMEVIPP-PWY				PEPTIDOGLYCANSYN-PWY
PWY-6124	PWY-6123	PWY-6124				PWY-6124
PWY-4242	PANTO-PWY	PWY-4242				PWY-4242
PWY-6387	PWY-6124	PWY-5097				PWY-6387
PWY-5695	PWY-4242	1CMET2-PWY				PWY-5695
PWY-6121	PWY-6163	PWY-2942				PWY-6121
PWY-6126	PANTOSYN-PWY	PANTO-PWY				PWY-6126
PANTOSYN-PWY	PWY-6126	PWY-6126				PANTOSYN-PWY
PWY-2942	HISTSYN-PWY	PANTOSYN-PWY				PWY-2942
PWY-5097	FASYN-INITIAL-PWY	PWY-5695				PWY-5097
PWY-7228	PWY-6122	HISTSYN-PWY				PWY-7228
PWY-6125	PWY-5097	PWY-6163				PWY-6125
PWY-6163	PWY-6737	PWY-7228				PWY-6163
HISTSYN-PWY	PWY-2942	ARGSYNBSUB-PWY				HISTSYN-PWY
PWY-841	PWY-5973	PWY-841				PWY-841
HSERMETANA-PWY	PWY-7228	PWY-6386				HSERMETANA-PWY
PYRIDNUCSYN-PWY	PWY-6385	PWY-7400				PYRIDNUCSYN-PWY
PWY-5973	ARGSYNBSUB-PWY	ARGSYN-PWY				PWY-5973
PWY-6703	PWY-841	PWY-6385				PWY-6703
HISDEG-PWY	HSERMETANA-PWY	PWY-6737				HISDEG-PWY
ARO-PWY	PWY-7663	BRANCHED-CHAIN-AA-SYN-PWY				ARO-PWY
PWY-6385	PWY-7400	ARO-PWY				PWY-6385
PWY-6386	ARO-PWY	ANAGLYCOLYSIS-PWY				PWY-6386
PWY-7663	ARGSYN-PWY	PWY-6125				PWY-7663
PWY-7220	PYRIDNUCSYN-PWY	FASYN-INITIAL-PWY				PWY-7220
PWY-7222	PWY-6386	HSERMETANA-PWY				PWY-7222
RIBOSYN2-PWY	RIBOSYN2-PWY	GLUCONEO-PWY				RIBOSYN2-PWY
FASYN-INITIAL-PWY	PWY-6125	PWY-5973				FASYN-INITIAL-PWY
PWY-5667	PWY-5667	RIBOSYN2-PWY				PWY-5667
PWY0-1319	PWY0-1319	PWY-5103				PWY0-1319
PWY-7208	BRANCHED-CHAIN-AA-SYN-PWY	COMPLETE-ARO-PWY				PWY-7208
ANAGLYCOLYSIS-PWY	ANAGLYCOLYSIS-PWY	PWY0-1296				ANAGLYCOLYSIS-PWY
BRANCHED-CHAIN-AA-SYN-PWY	GLUCONEO-PWY	PWY0-1319				BRANCHED-CHAIN-AA-SYN-PWY
GLUCONEO-PWY	PWY-6703	PWY-5667				GLUCONEO-PWY
PWY-6737	HISDEG-PWY	GLYCOLYSIS				PWY-6737
COMPLETE-ARO-PWY	COMPLETE-ARO-PWY	PWY-7222				COMPLETE-ARO-PWY
ARGSYNBSUB-PWY	PWY-7199	PWY-7220				ARGSYNBSUB-PWY
PWY-7400	PWY-7220	PWY-7663				PWY-7400
ARGSYN-PWY	PWY-7222	PYRIDNUCSYN-PWY				ARGSYN-PWY
PWY-7199	PWY-5103	PWY-6527				PWY-7199
PWY-5103	PWY-6527	GLUTORN-PWY				PWY-5103
GLYCOLYSIS	GLYCOLYSIS	PWY-7208				GLYCOLYSIS
PWY-6527	PWY0-1296	PWY-6703				PWY-6527
PWY0-1296	PWY-7208	PWY-5484				PWY0-1296
PWY-5384	GLUTORN-PWY	HISDEG-PWY				PWY-5384
PWY-5484	PWY-724	PWY-7199				PWY-5484
PWY-724	PWY-6317	UDPNAGSYN-PWY				PWY-724
CALVIN-PWY	PWY-5484	PWY-6317				CALVIN-PWY
GLUTORN-PWY	PWY66-422	PWY-724				GLUTORN-PWY
PWY-3001	CALVIN-PWY	CALVIN-PWY				PWY-3001
PWY-6317	PWY-3001	PWY66-422				PWY-6317
PWY66-422	PWY-6168	OANTIGEN-PWY				PWY66-422
PWY-6168	SER-GLYSYN-PWY	PWY-5100				PWY-6168
ASPASN-PWY	THRESYN-PWY	PWY-3001				ASPASN-PWY
THRESYN-PWY	PWY-5100	PWY-6168				THRESYN-PWY
UDPNAGSYN-PWY	ASPASN-PWY	ASPASN-PWY				UDPNAGSYN-PWY
ANAEROFRUCAT-PWY	ANAEROFRUCAT-PWY	THRESYN-PWY				ANAEROFRUCAT-PWY
SER-GLYSYN-PWY	OANTIGEN-PWY	ANAEROFRUCAT-PWY				SER-GLYSYN-PWY
OANTIGEN-PWY	UDPNAGSYN-PWY	PWY-7197				OANTIGEN-PWY
PWY-7197	PWY-7197	PWY-7560				PWY-7197
PWY-7234	PWY-5121	PWY-6270				PWY-7234
PWY-5100	PWY0-1586	PWY-7234				PWY-5100
PWY-7560	PWY-6897	SER-GLYSYN-PWY				PWY-7560
PWY-6270	RHAMCAT-PWY	PWY-2941				PWY-6270
PWY-6897	PWY-7237	PWY0-162				PWY-6897
PWY0-162	GLYCOGENSYNTH-PWY	GLCMANNANAUT-PWY				PWY0-162
PWY-2941	PWY-7539	PWY-6897				PWY-2941
RHAMCAT-PWY	PWY-6147	PWY-5121				RHAMCAT-PWY
PWY-5030	PWY-7357	TRPSYN-PWY				PWY-5030
GLYCOLYSIS-E-D	TRPSYN-PWY	PHOSLIPSYN-PWY				GLYCOLYSIS-E-D
PWY-7237	PWY-5030	GLYCOGENSYNTH-PWY				PWY-7237
PWY0-1586	PWY-7234	PWY-7357				PWY0-1586
PHOSLIPSYN-PWY	PWY-5154	PWY0-1586				PHOSLIPSYN-PWY
PWY-5121	PWY0-162	NONOXIPENT-PWY				PWY-5121
GLCMANNANAUT-PWY	PWY-5188	HEXITOLDEGSUPER-PWY				GLCMANNANAUT-PWY
PWY-7357	GLCMANNANAUT-PWY	GLYCOLYSIS-E-D				PWY-7357
PWY-5154	NONOXIPENT-PWY	PWY-7539				PWY-5154
TRPSYN-PWY	GLYCOLYSIS-E-D	PWY-5188				TRPSYN-PWY
HEXITOLDEGSUPER-PWY	PHOSLIPSYN-PWY	PWY4FS-7				HEXITOLDEGSUPER-PWY
PWY-7539	PWY-7560	PWY4FS-8				PWY-7539
PWY-6147	ARGININE-SYN4-PWY	PWY-4981				PWY-6147
PWY-1269	DAPLYSINESYN-PWY	PWY-6147				PWY-1269
NONOXIPENT-PWY	THISYNARA-PWY	DAPLYSINESYN-PWY				NONOXIPENT-PWY
PWY-6901	PWY-7315	RHAMCAT-PWY				PWY-6901
PWY66-399	PWY-6270	PWY-5030				PWY66-399
THISYNARA-PWY	PWY-1269	PWY-6901				THISYNARA-PWY
ARGININE-SYN4-PWY	PWY-2941	PWY-7392				ARGININE-SYN4-PWY
PWY-5188	PWY-5104	PWY-7237				PWY-5188
GLYCOGENSYNTH-PWY	PWY-4981	PWY-6936				GLYCOGENSYNTH-PWY
PWY-5104	PWY-6901	PWY-7315				PWY-5104
PWY-7315	PWY0-1261	THISYNARA-PWY				PWY-7315
DAPLYSINESYN-PWY	HEXITOLDEGSUPER-PWY	PWY-5154				DAPLYSINESYN-PWY
PWY-5659	PPGPPMET-PWY	PWY-5659				PWY-5659
PWY4FS-7	PWY4FS-7	PWY-241				PWY4FS-7
PWY4FS-8	PWY4FS-8	PWY-1269				PWY4FS-8
PWY-7392	PWY66-399	P42-PWY				PWY-7392
PWY-4981	PWY-5659	PWY-7198				PWY-4981
PWY0-1261	PWY-4984	CITRULBIO-PWY				PWY0-1261
LACTOSECAT-PWY	PWY-6936	PWY66-399				LACTOSECAT-PWY
NAGLIPASYN-PWY	CITRULBIO-PWY	PWY0-1241				NAGLIPASYN-PWY
PPGPPMET-PWY	PWY-3781	LACTOSECAT-PWY				PPGPPMET-PWY
PENTOSE-P-PWY	PWY-6608	TCA				PENTOSE-P-PWY
P108-PWY	PWY-5347	PWY-7117				P108-PWY
CITRULBIO-PWY	METSYN-PWY	PWY-5913				CITRULBIO-PWY
PWY-241	PWY-7198	PWY-4984				PWY-241
COLANSYN-PWY	FOLSYN-PWY	PWY-5347				COLANSYN-PWY
PWY-7383	MET-SAM-PWY	ARGININE-SYN4-PWY				PWY-7383
PWY-7198	PWY-7392	MET-SAM-PWY				PWY-7198
PWY-7117	NAGLIPASYN-PWY	PWY-6859				PWY-7117
PWY-5347	PWY-241	PENTOSE-P-PWY				PWY-5347
PWY-4984	PWY-7117	FOLSYN-PWY				PWY-4984
PWY-5913	PENTOSE-P-PWY	METSYN-PWY				PWY-5913
PWY-6936	TCA	PWY-5104				PWY-6936
PWY0-1241	SALVADEHYPOX-PWY	PPGPPMET-PWY				PWY0-1241
PWY-7456	GALACTUROCAT-PWY	POLYISOPRENSYN-PWY				PWY-7456
METSYN-PWY	PWY-6143	PWY0-1261				METSYN-PWY
FOLSYN-PWY	PWY-5913	PWY-7211				FOLSYN-PWY
PWY-7184	PWY0-1241	PWY-7184				PWY-7184
TCA	COLANSYN-PWY	PWY-7210				TCA
MET-SAM-PWY	PWY-6969	COLANSYN-PWY				MET-SAM-PWY
PWY-6545	PWY0-781	PWY-6545				PWY-6545
PWY-7210	PWY-7242	PWY0-166				PWY-7210
PWY-7323	P4-PWY	PWY-7456				PWY-7323
POLYISOPRENSYN-PWY	PWY-7371	PWY-6590				POLYISOPRENSYN-PWY
COBALSYN-PWY	P42-PWY	P441-PWY				COBALSYN-PWY
PWY-4041	PWY-7456	PWY0-781				PWY-4041
GALACTUROCAT-PWY	PWY3O-355	P4-PWY				GALACTUROCAT-PWY
P42-PWY	PWY-6612	PWY-6612				P42-PWY
PWY-6859	PWY-7184	HEMESYN2-PWY				PWY-6859
PWY-3781	PWY-6353	FERMENTATION-PWY				PWY-3781
PWY-6969	GLUCUROCAT-PWY	PWY-5189				PWY-6969
HEMESYN2-PWY	GALACT-GLUCUROCAT-PWY	PWY-6143				HEMESYN2-PWY
PWY-6590	PWY-7210	P124-PWY				PWY-6590
P4-PWY	PWY-6545	PWY-7371				P4-PWY
PWY-6143	FERMENTATION-PWY	CENTFERM-PWY				PWY-6143
PWY-6612	HEMESYN2-PWY	PWY-6608				PWY-6612
PWY0-781	CENTFERM-PWY	PWY-7323				PWY0-781
PWY-5189	PWY-5189	PWY-6969				PWY-5189
PWY-7371	COBALSYN-PWY	PWY-4041				PWY-7371
PWY-7211	POLYISOPRENSYN-PWY	P461-PWY				PWY-7211
FERMENTATION-PWY	PWY-7323	PWY-6263				FERMENTATION-PWY
GALACT-GLUCUROCAT-PWY	PWY-7383	NAGLIPASYN-PWY				GALACT-GLUCUROCAT-PWY
PWY-6608	HOMOSER-METSYN-PWY	PWY-7383				PWY-6608
GLUCUROCAT-PWY	PWY-6588	HOMOSER-METSYN-PWY				GLUCUROCAT-PWY
CENTFERM-PWY	TEICHOICACID-PWY	GALACTUROCAT-PWY				CENTFERM-PWY
PWY0-166	PWY-4041	GLUDEG-I-PWY				PWY0-166
PWY3O-355	PWY-7254	SULFATE-CYS-PWY				PWY3O-355
HOMOSER-METSYN-PWY	PWY-5505	PWY-4321				HOMOSER-METSYN-PWY
PWY-5505	PWY-6549	GALACT-GLUCUROCAT-PWY				PWY-5505
PWY-7242	PWY-6263	GLUCUROCAT-PWY				PWY-7242
TEICHOICACID-PWY	PWY-6803	SALVADEHYPOX-PWY				TEICHOICACID-PWY
SALVADEHYPOX-PWY	P164-PWY	PWY-3781				SALVADEHYPOX-PWY
PWY-6549	PWY-7211	COBALSYN-PWY				PWY-6549
PWY-5690	PWY-6859	PWY-6353				PWY-5690
PWY-6263	PWY-5690	PWY-6549				PWY-6263
PWY-6803	PWY-6606	PWY-7242				PWY-6803
PWY-7254	P461-PWY	PWY-5910				PWY-7254
PWY-6353	PWY0-166	PWY0-1297				PWY-6353
METH-ACETATE-PWY	P124-PWY	PWY-6507				METH-ACETATE-PWY
PWY-6507	PWY-6507	PWY-5345				PWY-6507
P124-PWY	BIOTIN-BIOSYNTHESIS-PWY	PWY-5505				P124-PWY
P164-PWY	P108-PWY	PWY-1861				P164-PWY
PWY-6305	GLUDEG-I-PWY	P108-PWY				PWY-6305
P461-PWY	LACTOSECAT-PWY	TEICHOICACID-PWY				P461-PWY
PWY-6749	FASYN-ELONG-PWY	PWY-6803				PWY-6749
GLUDEG-I-PWY	PWY-6749	PWY-5690				GLUDEG-I-PWY
PWY-4321	PWY-4321	P164-PWY				PWY-4321
PWY-5918	PWY-7664	PWY-922				PWY-5918
PWY-5676	PWY-6519	PWY-7254				PWY-5676
PWY-6606	THISYN-PWY	PWY-6606				PWY-6606
PWY-5497	PWY-7388	PWY-5022				PWY-5497
PWY-5022	PWY-6590	PWY3O-355				PWY-5022
HEME-BIOSYNTHESIS-II	METH-ACETATE-PWY	SO4ASSIM-PWY				HEME-BIOSYNTHESIS-II
PWY-5910	PWY-6282	PWY-6595				PWY-5910
PWY-6863	PWY-5989	P161-PWY				PWY-6863
PWY-6595	PWY0-862	PWY4LZ-257				PWY-6595
PWY-922	PWY-6595	PWY0-1298				PWY-922
P185-PWY	PWY-5497	PWY-7115				P185-PWY
P562-PWY	PWY-5022	PWY-5497				P562-PWY
PWY-7279	PWY-7279	PWY-6305				PWY-7279
PWY-7316	PWY-6305	PWY-7385				BIOTIN-BIOSYNTHESIS-PWY
BIOTIN-BIOSYNTHESIS-PWY	PWY-5910	PWY-5676				FASYN-ELONG-PWY
FASYN-ELONG-PWY	GOLPDLCAT-PWY	P562-PWY				PWY-5005
PWY-5005	PWY-6471	METH-ACETATE-PWY				PWY-6519
PWY-6519	PWY-5676	PWY-6749				PWY0-1298
PWY0-1298	P441-PWY	GOLPDLCAT-PWY				PWY-7664
PWY-7664	PWY-7013	PWY-5918				PWY-7388
PWY-7388	PWY-5918	PWY66-409				FUCCAT-PWY
FUCCAT-PWY	PWY-922	PWY-6863				PWY-6282
PWY-6282	P562-PWY	PWY-7282				PWY0-862
PWY0-862	PWY-5005	PWY-5005				GOLPDLCAT-PWY
GOLPDLCAT-PWY	KETOGLUCONMET-PWY	PWY-821				PWY-5989
PWY-5989	PWY-6470	HEME-BIOSYNTHESIS-II				PWY-1861
PWY-1861	PWY-7115	PWY-7279				PWY-7282
PWY-7282	HEME-BIOSYNTHESIS-II	PWY-6588				ARGORNPROST-PWY
PWY-7328	NAD-BIOSYNTHESIS-II	PWY0-1479				PWY-6531
PWY-5723	SULFATE-CYS-PWY	FUCCAT-PWY				PWY-6588
ARGORNPROST-PWY	PWY-6863	ARG+POLYAMINE-SYN				PWY-6876
PWY-6531	PWY0-1298	PWY-6876				PWY-5345
PWY-6588	PWY-7282	PWY-7316				P441-PWY
PWY-6876	PWY0-1297	P185-PWY				SULFATE-CYS-PWY
PWY-5345	PWY-6892	PWY0-845				PWY0-845
P441-PWY	FUC-RHAMCAT-PWY	FUC-RHAMCAT-PWY				PWY-7013
PWY66-367	FUCCAT-PWY	P122-PWY				PYRIDOXSYN-PWY
SULFATE-CYS-PWY	PWY-1861	BIOTIN-BIOSYNTHESIS-PWY				PWY-7115
PWY0-845	P185-PWY	PWY-5723				PWY0-1297
PWY-7013	PWY-5345	PYRIDOXSYN-PWY				SO4ASSIM-PWY
PWY-101	PWY4LZ-257	FASYN-ELONG-PWY				PWY4LZ-257
PYRIDOXSYN-PWY	ARGORNPROST-PWY	PWY-5384				P161-PWY
PWY-7115	P161-PWY	POLYAMSYN-PWY
PWY0-1297	SO4ASSIM-PWY	RUMP-PWY
SO4ASSIM-PWY	PWY-5384	PWY-7664
PWY4LZ-257	PWY0-845	PWY-7388
P161-PWY	P122-PWY	PWY-6519
	PYRIDOXSYN-PWY	PWY-7013
	PWY-6531	PWY-6282
	METHGLYUT-PWY	PWY-5989
	ALLANTOINDEG-PWY	PWY0-862
	PWY-5173	PWY66-367
	PWY-6876	PWY-6471
	PWY-6948	KETOGLUCONMET-PWY
	PWY-7511	NAD-BIOSYNTHESIS-II
		PWY-7209
		PWY66-389
		PWY0-1415
		PWY-6531
		PWY-101
		P163-PWY
		PWY-6953
		METHGLYUT-PWY
		PWY-5173
		PWY-7328
		GLUCARGALACTSUPER-PWY
		GALACTARDEG-PWY
		GLUCARDEG-PWY
		PWY-6138
		ARGORNPROST-PWY
		POLYAMINSYN3-PWY
		PWY-5675
		PWY-6948
		PWY-5180
		PWY-5182
		PWY-7511
		PWY-5415

## Sheet: Table S5
Supplemenal Table 5. 2'-FL-regulated gut microbial metabolic pathways in adult mice with significant changes in abundance.
Feature	Metadata	Value	Coef	stderr	N	N.not.0	pval	qval
P161.PWY	Treatment	28D2FL	4.63409	0.633715	17	10	3.83e-06	0.000377
P441.PWY	Treatment	28D2FL	4.11021	0.54189	17	10	2.53e-06	0.000377
PWY.7115	Treatment	28D2FL	2.34964	0.295309	17	9	1.46e-06	0.000377
PWY0.1297	Treatment	28D2FL	4.67846	0.642758	17	10	4.04e-06	0.000377
PWY4LZ.257	Treatment	28D2FL	4.33393	0.5762	17	10	2.79e-06	0.000377
PWY.5104	Treatment	28D2FL	-2.23416	0.312258	17	10	4.9e-06	0.00038
PWY.5345	Treatment	28D2FL	3.22448	0.514832	17	9	2.08e-05	0.001212
SULFATE.CYS.PWY	Treatment	28D2FL	3.17756	0.506693	17	9	2.05e-05	0.001212
SO4ASSIM.PWY	Treatment	28D2FL	3.33414	0.543842	17	9	2.6e-05	0.001348
TCA	Treatment	28D2FL	1.37084	0.225945	17	17	2.9e-05	0.001352
P124.PWY	Treatment	28D2FL	2.096	0.39544	17	16	0.000112	0.004748
GLYCOGENSYNTH.PWY	Treatment	28D2FL	1.44554	0.29049	17	17	0.000203	0.007894
GLYCOLYSIS	Treatment	28D2FL	0.84394	0.183451	17	17	0.000412	0.011087
PWY.5100	Treatment	28D2FL	1.20158	0.262823	17	17	0.000435	0.011087
PWY.5484	Treatment	28D2FL	0.821586	0.180492	17	17	0.000452	0.011087
PWY.5910	Treatment	28D2FL	2.81367	0.606842	17	11	0.000385	0.011087
PWY.6263	Treatment	28D2FL	2.28666	0.493019	17	15	0.000384	0.011087
PWY.922	Treatment	28D2FL	2.89673	0.622038	17	11	0.00037	0.011087
PWY0.1298	Treatment	28D2FL	3.08322	0.664864	17	11	0.000384	0.011087
P461.PWY	Treatment	28D2FL	2.27186	0.521628	17	14	0.000659	0.013926
PWY.4321	Treatment	28D2FL	2.28513	0.521665	17	14	0.000628	0.013926
PWY.6588	Treatment	28D2FL	2.43564	0.56203	17	10	0.000687	0.013926
PWY.6936	Treatment	28D2FL	2.19472	0.499962	17	17	0.000617	0.013926
ANAGLYCOLYSIS.PWY	Treatment	28D2FL	0.736442	0.177411	17	17	0.00098	0.01781
ARGSYNBSUB.PWY	Treatment	28D2FL	1.01129	0.244054	17	17	0.000994	0.01781
PWY.6737	Treatment	28D2FL	0.818787	0.196337	17	17	0.000943	0.01781
P42.PWY	Treatment	28D2FL	1.83642	0.445774	17	16	0.001041	0.017975
ARGSYN.PWY	Treatment	28D2FL	0.947057	0.237815	17	17	0.001362	0.021555
PWY.7400	Treatment	28D2FL	0.940615	0.236752	17	17	0.001388	0.021555
PWY0.1296	Treatment	28D2FL	1.11447	0.280499	17	17	0.001387	0.021555
GLUCONEO.PWY	Treatment	28D2FL	0.682924	0.172764	17	17	0.001443	0.021697
UDPNAGSYN.PWY	Treatment	28D2FL	1.19688	0.304813	17	17	0.00152	0.022136
PWY.241	Treatment	28D2FL	1.47535	0.381024	17	17	0.001692	0.023898
GLUDEG.I.PWY	Treatment	28D2FL	1.76082	0.46211	17	15	0.001911	0.024279
GLUTORN.PWY	Treatment	28D2FL	1.0732	0.279752	17	17	0.001816	0.024279
PWY.6317	Treatment	28D2FL	0.799091	0.209954	17	17	0.001928	0.024279
PWY66.422	Treatment	28D2FL	0.799091	0.209954	17	17	0.001928	0.024279
PWY.7357	Treatment	28D2FL	1.10473	0.292903	17	17	0.002063	0.025126
PWY.7392	Treatment	28D2FL	1.10403	0.293468	17	17	0.002103	0.025126
PWY.6859	Treatment	28D2FL	1.28567	0.343802	17	17	0.002198	0.025611
NONOXIPENT.PWY	Treatment	28D2FL	1.3299	0.358704	17	17	0.002342	0.026621
OANTIGEN.PWY	Treatment	28D2FL	0.935143	0.253431	17	17	0.002425	0.026908
PWY.6901	Treatment	28D2FL	1.03335	0.281793	17	17	0.002538	0.027501
MET.SAM.PWY	Treatment	28D2FL	1.52581	0.417445	17	16	0.002598	0.027519
POLYISOPRENSYN.PWY	Treatment	28D2FL	1.04045	0.289857	17	17	0.002959	0.030646
PWY.5913	Treatment	28D2FL	1.41418	0.399863	17	17	0.003287	0.031878
PWY.6527	Treatment	28D2FL	0.811453	0.229005	17	17	0.003243	0.031878
PWY.6590	Treatment	28D2FL	1.52308	0.431859	17	17	0.003352	0.031878
PWY.7211	Treatment	28D2FL	2.33998	0.661077	17	14	0.003267	0.031878
PWY.7198	Treatment	28D2FL	2.01207	0.572468	17	17	0.003433	0.031998
DAPLYSINESYN.PWY	Treatment	28D2FL	1.34495	0.389858	17	17	0.003906	0.032119
P562.PWY	Treatment	28D2FL	1.83571	0.529365	17	12	0.003769	0.032119
PWY.6612	Treatment	28D2FL	1.28282	0.369206	17	16	0.003719	0.032119
PWY.7117	Treatment	28D2FL	1.2464	0.3616	17	17	0.003929	0.032119
PWY0.781	Treatment	28D2FL	1.2856	0.372698	17	16	0.003909	0.032119
UNMAPPED	Treatment	28D2FL	0.370918	0.107266	17	17	0.003843	0.032119
UNMAPPED	Treatment	7D2FL	0.400402	0.11586	17	17	0.003859	0.032119
FOLSYN.PWY	Treatment	28D2FL	1.2536	0.365922	17	16	0.004097	0.032914
UNINTEGRATED	Treatment	28D2FL	0.450606	0.131949	17	17	0.004186	0.033064
CENTFERM.PWY	Treatment	28D2FL	1.50447	0.44209	17	17	0.004287	0.033243
PWY4FS.7	Treatment	28D2FL	1.52429	0.449996	17	17	0.004423	0.033243
PWY4FS.8	Treatment	28D2FL	1.52429	0.449996	17	17	0.004423	0.033243
PWY.6595	Treatment	28D2FL	2.06332	0.614611	17	14	0.004697	0.034743
THISYNARA.PWY	Treatment	28D2FL	1.05471	0.315105	17	17	0.004791	0.034884
COMPLETE.ARO.PWY	Treatment	28D2FL	0.571581	0.17312	17	17	0.005245	0.035051
HOMOSER.METSYN.PWY	Treatment	28D2FL	1.48676	0.451547	17	16	0.00534	0.035051
METSYN.PWY	Treatment	28D2FL	1.43406	0.433556	17	16	0.005183	0.035051
P4.PWY	Treatment	28D2FL	1.24489	0.37744	17	16	0.005281	0.035051
PWY.5022	Treatment	28D2FL	1.64964	0.497129	17	15	0.005074	0.035051
PWY.6897	Treatment	28D2FL	0.953804	0.286401	17	17	0.004954	0.035051
PWY0.166	Treatment	28D2FL	2.11598	0.639853	17	15	0.00519	0.035051
GLCMANNANAUT.PWY	Treatment	28D2FL	0.840178	0.257938	17	17	0.005729	0.035253
ILEUSYN.PWY	Treatment	28D2FL	0.476191	0.146569	17	17	0.005825	0.035253
PENTOSE.P.PWY	Treatment	28D2FL	1.02106	0.3132	17	17	0.005697	0.035253
PWY.7111	Treatment	28D2FL	0.476191	0.146569	17	17	0.005825	0.035253
PWY0.1241	Treatment	28D2FL	1.29906	0.39781	17	16	0.005636	0.035253
VALSYN.PWY	Treatment	28D2FL	0.476191	0.146569	17	17	0.005825	0.035253
PWY.1861	Treatment	28D2FL	3.03431	0.940734	17	9	0.006103	0.036002
PWY.4981	Treatment	28D2FL	1.92278	0.595698	17	17	0.006075	0.036002
PWY.5347	Treatment	28D2FL	1.35311	0.421038	17	16	0.006247	0.03639
CALVIN.PWY	Treatment	28D2FL	1.04103	0.327705	17	17	0.006725	0.038688
GOLPDLCAT.PWY	Treatment	28D2FL	1.82916	0.581351	17	13	0.007143	0.039625
PWY.6151	Treatment	28D2FL	0.349196	0.110573	17	17	0.006979	0.039625
PWY.7560	Treatment	28D2FL	1.05624	0.335554	17	17	0.007124	0.039625
PWY.6270	Treatment	28D2FL	1.02331	0.327059	17	17	0.007397	0.039934
PWY0.162	Treatment	28D2FL	1.46336	0.4683	17	17	0.007455	0.039934
TRPSYN.PWY	Treatment	28D2FL	0.76947	0.24547	17	17	0.007311	0.039934
PWY.6386	Treatment	28D2FL	0.649936	0.208377	17	17	0.007542	0.039937
PWY.6507	Treatment	28D2FL	1.99032	0.646076	17	16	0.00814	0.042619
PWY.5188	Treatment	28D2FL	1.1478	0.373915	17	17	0.008318	0.04307
CITRULBIO.PWY	Treatment	28D2FL	1.26871	0.418627	17	17	0.008988	0.046028
BRANCHED.CHAIN.AA.SYN.PWY	Treatment	28D2FL	0.863829	0.28753	17	17	0.00947	0.047969
PWY.5505	Treatment	28D2FL	1.03325	0.34464	17	17	0.009588	0.048045
ARO.PWY	Treatment	28D2FL	0.542146	0.181598	17	17	0.009831	0.048201
PWY.2941	Treatment	28D2FL	1.18154	0.395825	17	17	0.009839	0.048201
PWY.4984	Treatment	28D2FL	1.26711	0.425354	17	17	0.009958	0.048201
PWY.6385	Treatment	28D2FL	0.589375	0.198098	17	17	0.010033	0.048201
PWY.6121	Treatment	28D2FL	0.643306	0.216628	17	17	0.010144	0.048234
PWY.5189	Treatment	28D2FL	1.06206	0.35975	17	16	0.0105	0.049422
PWY.6606	Treatment	28D2FL	1.79371	0.609369	17	15	0.010681	0.049776

## Sheet: Table S6
Supplemenal Table 6. Functional properties of 2'-FL-regulated gut microbial metabolic pathways with significant changes in abundance in adult mice.
Pathway name	Description	Super pathway category
ANAGLYCOLYSIS.PWY	glycolysis III (from glucose)	Generation of precurosor metabolites and energy
ARGSYN.PWY	L-arginine biosynthesis I (via L-ornithine)	amino acid biosynthesis
ARGSYNBSUB.PWY	L-arginine biosynthesis II (acetyl cycle)	amino acid biosynthesis
ARO.PWY	chorismate biosynthesis I	Aromatic compound biosynthesis
BRANCHED.CHAIN.AA.SYN.PWY	superpathway of branched chain amino acid biosynthesis	amino acid biosynthesis
CALVIN.PWY	Calvin-Benson-Bassham cycle	Carbohydrate biosynthesis
CENTFERM.PWY	pyruvate fermentation to butanoate	Generation of precurosor metabolites and energy
CITRULBIO.PWY	L-citrulline biosynthesis	amino acid biosynthesis
COMPLETE.ARO.PWY	superpathway of aromatic amino acid biosynthesis	amino acid biosynthesis
DAPLYSINESYN.PWY	L-lysine biosynthesis I	amino acid biosynthesis
FOLSYN.PWY	superpathway of tetrahydrofolate biosynthesis and salvage	Cofactor, carrier, and vitamin biosynthesis
GLCMANNANAUT.PWY	superpathway of N-acetylglucosamine, N-acetylmannosamine and N-acetylneuraminate degradation	Degradation/utilization/assimilation (DUA)
GLUCONEO.PWY	gluconeogenesis I	Carbohydrate biosynthesis
GLUDEG.I.PWY	GABA shunt	Degradation/utilization/assimilation (DUA)
GLUTORN.PWY	L-ornithine biosynthesis I	amino acid biosynthesis
GLYCOGENSYNTH.PWY	glycogen biosynthesis I	Carbohydrate biosynthesis
GLYCOLYSIS	glycolysis I (from glucose 6-phosphate)	Generation of precurosor metabolites and energy
GOLPDLCAT.PWY	superpathway of glycerol degradation to 1,3-propanediol	Degradation/utilization/assimilation (DUA)
HOMOSER.METSYN.PWY	L-methionine biosynthesis I	amino acid biosynthesis
ILEUSYN.PWY	L-isoleucine biosynthesis I (from threonine)	amino acid biosynthesis
MET.SAM.PWY	superpathway of S-adenosyl-L-methionine biosynthesis	Cofactor, carrier, and vitamin biosynthesis
METSYN.PWY	superpathway of L-homoserine and L-methionine biosynthesis	amino acid biosynthesis
NONOXIPENT.PWY	pentose phosphate pathway (non-oxidative branch) I	Generation of precurosor metabolites and energy
OANTIGEN.PWY	O-antigen building blocks biosynthesis (E. coli)	Carbohydrate biosynthesis
P124.PWY	Bifidobacterium shunt	Degradation/utilization/assimilation (DUA)
P161.PWY	acetylene degradation (anaerobic)	Degradation/utilization/assimilation (DUA)
P4.PWY	superpathway of L-lysine, L-threonine and L-methionine biosynthesis I	amino acid biosynthesis
P42.PWY	incomplete reductive TCA cycle	Degradation/utilization/assimilation (DUA)
P441.PWY	superpathway of N-acetylneuraminate degradation	Degradation/utilization/assimilation (DUA)
P461.PWY	hexitol fermentation to lactate, formate, ethanol and acetate	Degradation/utilization/assimilation (DUA)
P562.PWY	myo-inositol degradation I	Degradation/utilization/assimilation (DUA)
PENTOSE.P.PWY	pentose phosphate pathway	Generation of precurosor metabolites and energy
POLYISOPRENSYN.PWY	polyisoprenoid biosynthesis (E. coli)	Polyprenyl biosynthesis
PWY.1861	formaldehyde assimilation II (assimilatory RuMP Cycle)	Degradation/utilization/assimilation (DUA)
PWY.241	C4 photosynthetic carbon assimilation cycle, NADP-ME type	Generation of precurosor metabolites and energy
PWY.2941	L-lysine biosynthesis II	amino acid biosynthesis
PWY.4321	L-glutamate degradation IV	Degradation/utilization/assimilation (DUA)
PWY.4981	L-proline biosynthesis II (from arginine)	amino acid biosynthesis
PWY.4984	urea cycle	Degradation/utilization/assimilation (DUA)
PWY.5022	4-aminobutanoate degradation V	Degradation/utilization/assimilation (DUA)
PWY.5100	pyruvate fermentation to acetate and lactate II	Generation of precurosor metabolites and energy
PWY.5104	L-isoleucine biosynthesis IV	amino acid biosynthesis
PWY.5188	tetrapyrrole biosynthesis I (from glutamate)	Tetrapyrrole biosynthesis
PWY.5189	tetrapyrrole biosynthesis II (from glycine)	Tetrapyrrole biosynthesis
PWY.5345	superpathway of L-methionine biosynthesis (by sulfhydrylation)	amino acid biosynthesis
PWY.5347	superpathway of L-methionine biosynthesis (transsulfuration)	amino acid biosynthesis
PWY.5484	glycolysis II (from fructose 6-phosphate)	Generation of precurosor metabolites and energy
PWY.5505	L-glutamate and L-glutamine biosynthesis	amino acid biosynthesis
PWY.5910	superpathway of geranylgeranyldiphosphate biosynthesis I (via mevalonate)	Secondary metabolite biosynthesis
PWY.5913	partial TCA cycle (obligate autotrophs)	Generation of precurosor metabolites and energy
PWY.6121	5-aminoimidazole ribonucleotide biosynthesis I	Nucleoside and nucleotide biosynthesis
PWY.6151	S-adenosyl-L-methionine salvage I	Cofactor, carrier, and vitamin biosynthesis
PWY.6263	superpathway of menaquinol-8 biosynthesis II	Cofactor, carrier, and vitamin biosynthesis
PWY.6270	isoprene biosynthesis I	Secondary metabolite biosynthesis
PWY.6317	D-galactose degradation I (Leloir pathway)	Degradation/utilization/assimilation (DUA)
PWY.6385	peptidoglycan biosynthesis III (mycobacteria)	Cell wall biosynthesis
PWY.6386	UDP-N-acetylmuramoyl-pentapeptide biosynthesis II (lysine-containing)	Cell wall biosynthesis
PWY.6507	4-deoxy-L-threo-hex-4-enopyranuronate degradation	Degradation/utilization/assimilation (DUA)
PWY.6527	stachyose degradation	Degradation/utilization/assimilation (DUA)
PWY.6588	pyruvate fermentation to acetone	Generation of precurosor metabolites and energy
PWY.6590	superpathway of Clostridium acetobutylicum acidogenic fermentation	Generation of precurosor metabolites and energy
PWY.6595	superpathway of guanosine nucleotides degradation (plants)	Degradation/utilization/assimilation (DUA)
PWY.6606	guanosine nucleotides degradation II	Degradation/utilization/assimilation (DUA)
PWY.6612	superpathway of tetrahydrofolate biosynthesis	Cofactor, carrier, and vitamin biosynthesis
PWY.6737	starch degradation V	Degradation/utilization/assimilation (DUA)
PWY.6859	all-trans-farnesol biosynthesis	Secondary metabolite biosynthesis
PWY.6897	thiamine diphosphate salvage II	Cofactor, carrier, and vitamin biosynthesis
PWY.6901	superpathway of glucose and xylose degradation	Degradation/utilization/assimilation (DUA)
PWY.6936	seleno-amino acid biosynthesis (plants)	amino acid biosynthesis
PWY.7111	pyruvate fermentation to isobutanol (engineered)	Generation of precurosor metabolites and energy
PWY.7115	C4 photosynthetic carbon assimilation cycle, NAD-ME type	Generation of precurosor metabolites and energy
PWY.7117	C4 photosynthetic carbon assimilation cycle, PEPCK type	Generation of precurosor metabolites and energy
PWY.7198	pyrimidine deoxyribonucleotides de novo biosynthesis IV	Nucleoside and nucleotide biosynthesis
PWY.7211	superpathway of pyrimidine deoxyribonucleotides de novo biosynthesis	Nucleoside and nucleotide biosynthesis
PWY.7357	thiamine phosphate formation from pyrithiamine and oxythiamine (yeast)	Cofactor, carrier, and vitamin biosynthesis
PWY.7392	taxadiene biosynthesis (engineered)	Secondary metabolite biosynthesis
PWY.7400	L-arginine biosynthesis IV (archaebacteria)	amino acid biosynthesis
PWY.7560	methylerythritol phosphate pathway II	Secondary metabolite biosynthesis
PWY.922	mevalonate pathway I (eukaryotes and bacteria)	Secondary metabolite biosynthesis
PWY0.1241	ADP-L-glycero-&beta;-D-manno-heptose biosynthesis	Carbohydrate biosynthesis
PWY0.1296	purine ribonucleosides degradation	Degradation/utilization/assimilation (DUA)
PWY0.1297	superpathway of purine deoxyribonucleosides degradation	Degradation/utilization/assimilation (DUA)
PWY0.1298	superpathway of pyrimidine deoxyribonucleosides degradation	Degradation/utilization/assimilation (DUA)
PWY0.162	superpathway of pyrimidine ribonucleotides de novo biosynthesis	Nucleoside and nucleotide biosynthesis
PWY0.166	superpathway of pyrimidine deoxyribonucleotides de novo biosynthesis (E. coli)	Nucleoside and nucleotide biosynthesis
PWY0.781	aspartate superpathway	amino acid biosynthesis
PWY4FS.7	phosphatidylglycerol biosynthesis I (plastidic)	Fatty acid and lipid biosynthesis
PWY4FS.8	phosphatidylglycerol biosynthesis II (non-plastidic)	Fatty acid and lipid biosynthesis
PWY4LZ.257	superpathway of fermentation (Chlamydomonas reinhardtii)	Generation of precurosor metabolites and energy
PWY66.422	N/A	N/A
SO4ASSIM.PWY	assimilatory sulfate reduction I	Degradation/utilization/assimilation (DUA)
SULFATE.CYS.PWY	superpathway of sulfate assimilation and cysteine biosynthesis	Degradation/utilization/assimilation (DUA)
TCA	TCA cycle I (prokaryotic)	Generation of precurosor metabolites and energy
THISYNARA.PWY	superpathway of thiamine diphosphate biosynthesis III (eukaryotes)	Cofactor, carrier, and vitamin biosynthesis
TRPSYN.PWY	L-tryptophan biosynthesis	amino acid biosynthesis
UDPNAGSYN.PWY	UDP-N-acetyl-D-glucosamine biosynthesis I	Carbohydrate biosynthesis
UNINTEGRATED	N/A	N/A
UNMAPPED	N/A	N/A
VALSYN.PWY	L-valine biosynthesis	amino acid biosynthesis

## Sheet: Table S7
Supplemenal Table 7. Identification of gut microbial metabolic pathways in Non-IBD indivisduals and in patients with UC using the HUMAnN3 program.
Feature	Metadata	Value	Coef	stderr	N	N.not.0	pval	qval
TYRFUMCAT.PWY..L.tyrosine.degradation.I	Diagnosis	UC	-10.1587	0.057397	1303	339	3.32e-128	1.23e-125
PWY.922..mevalonate.pathway.I	Diagnosis	UC	-8.05585	0.056653	1303	345	4.8e-116	8.92e-114
PWY.7286..7..3.amino.3.carboxypropyl..wyosine.biosynthesis	Diagnosis	UC	-7.67879	0.10217	1303	339	3.94e-90	4.89e-88
PWY0.1586..peptidoglycan.maturation..meso.diaminopimelate.containing.	Diagnosis	UC	10.9792	0.160483	1303	998	1.08e-79	8.96e-78
PWY.7527..L.methionine.salvage.cycle.III	Diagnosis	UC	-6.8938	0.119943	1303	328	1.57e-79	1.17e-77
PWY0.321..phenylacetate.degradation.I..aerobic.	Diagnosis	UC	-9.61264	0.146537	1303	377	2.97e-72	1.7e-70
PWY.7663..gondoate.biosynthesis..anaerobic.	Diagnosis	UC	10.4528	0.176933	1303	995	6.33e-72	3.37e-70
THRESYN.PWY..superpathway.of.L.threonine.biosynthesis	Diagnosis	UC	9.05345	0.18886	1303	1000	1.83e-66	8.02e-65
VALSYN.PWY..L.valine.biosynthesis	Diagnosis	UC	4.93023	0.083534	1303	962	1.29e-65	4.78e-64
PWY.7389..superpathway.of.anaerobic.energy.metabolism..invertebrates.	Diagnosis	UC	-8.45791	0.210646	1303	318	4.18e-64	1.48e-62
PWY.7357..thiamin.formation.from.pyrithiamine.and.oxythiamine..yeast.	Diagnosis	UC	6.01646	0.11861	1303	965	5.3e-64	1.79e-62
RUMP.PWY..formaldehyde.oxidation.I	Diagnosis	UC	-8.95141	0.210163	1303	477	5.64e-60	1.61e-58
PWY4FS.7..phosphatidylglycerol.biosynthesis.I..plastidic.	Diagnosis	UC	7.14357	0.184198	1303	1006	3.41e-59	9.06e-58
PWY.7282..4.amino.2.methyl.5.phosphomethylpyrimidine.biosynthesis..yeast.	Diagnosis	UC	11.0729	0.229259	1303	953	7.05e-58	1.75e-56
PWY.7384..anaerobic.energy.metabolism..invertebrates..mitochondrial.	Diagnosis	UC	-8.30123	0.224249	1303	317	1.06e-57	2.55e-56
PWY.7323..superpathway.of.GDP.mannose.derived.O.antigen.building.blocks.biosynthesis	Diagnosis	UC	7.6007	0.211426	1303	950	3.82e-56	8.89e-55
PWY.7400..L.arginine.biosynthesis.IV..archaebacteria.	Diagnosis	UC	5.61098	0.16371	1303	956	1.69e-54	3.5e-53
PWY0.1296..purine.ribonucleosides.degradation	Diagnosis	UC	7.53072	0.228975	1303	1007	2.33e-54	4.68e-53
PWY.7409..phospholipid.remodeling..phosphatidylethanolamine..yeast.	Diagnosis	UC	-9.76861	0.270775	1303	399	1.71e-53	3.27e-52
RHAMCAT.PWY..L.rhamnose.degradation.I	Diagnosis	UC	7.77724	0.251633	1303	1046	4.37e-52	8.12e-51
PWY.7539..6.hydroxymethyl.dihydropterin.diphosphate.biosynthesis.III..Chlamydia.	Diagnosis	UC	7.49961	0.237762	1303	957	4.91e-47	8.5e-46
PWY.841..superpathway.of.purine.nucleotides.de.novo.biosynthesis.I	Diagnosis	UC	6.54562	0.247041	1303	1081	2.74e-46	4.63e-45
PWY0.1338..polymyxin.resistance	Diagnosis	UC	-10.4516	0.36532	1303	505	7.7e-46	1.27e-44
THREOCAT.PWY..superpathway.of.L.threonine.metabolism	Diagnosis	UC	-9.2356	0.325043	1303	452	7.78e-45	1.23e-43
URDEGR.PWY..superpathway.of.allantoin.degradation.in.plants	Diagnosis	UC	-9.36606	0.367047	1303	466	2.29e-42	3.33e-41
UDPNAGSYN.PWY..UDP.N.acetyl.D.glucosamine.biosynthesis.I	Diagnosis	UC	6.10123	0.254975	1303	941	7.44e-42	1.06e-40
PYRIDNUCSYN.PWY..NAD.biosynthesis.I..from.aspartate.	Diagnosis	UC	6.39125	0.288321	1303	1088	1.4e-39	1.93e-38
PWY.7456..mannan.degradation	Diagnosis	UC	7.96275	0.355505	1303	975	4.94e-38	6.45e-37
PWY0.881..superpathway.of.fatty.acid.biosynthesis.I..E..coli.	Diagnosis	UC	-6.45282	0.305614	1303	400	2.41e-36	3.04e-35
PWY0.1319..CDP.diacylglycerol.biosynthesis.II	Diagnosis	UC	6.24821	0.314877	1303	1208	1.02e-35	1.26e-34
PWY.7371..1.4.dihydroxy.6.naphthoate.biosynthesis.II	Diagnosis	UC	-10.7371	0.556634	1303	593	1.51e-34	1.81e-33
REDCITCYC..TCA.cycle.VIII..helicobacter.	Diagnosis	UC	-7.6142	0.399017	1303	571	1.62e-32	1.91e-31
PWY0.1277..3.phenylpropanoate.and.3..3.hydroxyphenyl.propanoate.degradation	Diagnosis	UC	-7.65707	0.480017	1303	471	1.69e-27	1.85e-26
PWY.7560..methylerythritol.phosphate.pathway.II	Diagnosis	UC	-6.98474	0.473143	1303	661	1.52e-26	1.64e-25
PWY0.1533..methylphosphonate.degradation.I	Diagnosis	UC	-6.12007	0.405691	1303	424	2.6e-26	2.76e-25
SALVADEHYPOX.PWY..adenosine.nucleotides.degradation.II	Diagnosis	UC	5.81178	0.40253	1303	968	1.85e-25	1.86e-24
PWY.7388..octanoyl..acyl.carrier.protein..biosynthesis..mitochondria..yeast.	Diagnosis	UC	6.75329	0.479357	1303	1014	4.5e-25	4.4e-24
PWY66.422..D.galactose.degradation.V..Leloir.pathway.	Diagnosis	UC	3.42442	0.254459	1303	1170	6.54e-24	6.23e-23
SER.GLYSYN.PWY..superpathway.of.L.serine.and.glycine.biosynthesis.I	Diagnosis	UC	3.12008	0.239582	1303	1282	8.25e-23	7.77e-22
PWY0.845..superpathway.of.pyridoxal.5..phosphate.biosynthesis.and.salvage	Diagnosis	UC	4.04436	0.332619	1303	1132	7.6e-21	6.89e-20
TCA..TCA.cycle.I..prokaryotic.	Diagnosis	UC	4.50606	0.383914	1303	1009	2.2e-20	1.97e-19
PWY.7328..superpathway.of.UDP.glucose.derived.O.antigen.building.blocks.biosynthesis	Diagnosis	UC	-4.98018	0.41948	1303	940	2.68e-20	2.38e-19
PWY0.1061..superpathway.of.L.alanine.biosynthesis	Diagnosis	UC	5.67604	0.508416	1303	781	4.85e-19	4.1e-18
PWY.7345..superpathway.of.anaerobic.sucrose.degradation	Diagnosis	UC	-3.36392	0.305729	1303	239	1.01e-18	8.43e-18
TRPSYN.PWY..L.tryptophan.biosynthesis	Diagnosis	UC	-1.69619	0.153098	1303	1284	1.8e-18	1.45e-17
PWY.7383..anaerobic.energy.metabolism..invertebrates..cytosol.	Diagnosis	UC	4.17441	0.379906	1303	801	2.26e-18	1.79e-17
SO4ASSIM.PWY..sulfate.reduction.I..assimilatory.	Diagnosis	UC	-6.11609	0.559587	1303	914	2.82e-18	2.21e-17
THISYN.PWY..superpathway.of.thiamin.diphosphate.biosynthesis.I	Diagnosis	UC	2.11493	0.209218	1303	1277	1.85e-16	1.41e-15
PWY0.1297..superpathway.of.purine.deoxyribonucleosides.degradation	Diagnosis	UC	-4.68119	0.469198	1303	1087	2.55e-16	1.92e-15
PWY.821..superpathway.of.sulfur.amino.acid.biosynthesis..Saccharomyces.cerevisiae.	Diagnosis	UC	-5.05522	0.512885	1303	674	4.72e-16	3.51e-15
PWY0.162..superpathway.of.pyrimidine.ribonucleotides.de.novo.biosynthesis	Diagnosis	UC	-1.86197	0.191624	1303	1275	1.24e-15	9.07e-15
RIBOSYN2.PWY..flavin.biosynthesis.I..bacteria.and.plants.	Diagnosis	UC	1.36739	0.140284	1303	1291	3.78e-15	2.73e-14
PWY4LZ.257..superpathway.of.fermentation..Chlamydomonas.reinhardtii.	Diagnosis	UC	-7.59371	0.809437	1303	852	4.9e-15	3.5e-14
PWY5F9.12..biphenyl.degradation	Diagnosis	UC	-2.79832	0.318343	1303	158	3.68e-14	2.56e-13
PWY66.399..gluconeogenesis.III	Diagnosis	UC	3.29614	0.366719	1303	868	3.74e-14	2.58e-13
PYRIDNUCSAL.PWY..NAD.salvage.pathway.I	Diagnosis	UC	-4.53774	0.580655	1303	726	9.33e-12	6.31e-11
PWY66.409..superpathway.of.purine.nucleotide.salvage	Diagnosis	UC	-2.81711	0.382176	1303	972	7.61e-11	4.97e-10
PWY0.1479..tRNA.processing	Diagnosis	UC	3.3512	0.463594	1303	949	1.19e-10	7.61e-10
PWY.7664..oleate.biosynthesis.IV..anaerobic.	Diagnosis	UC	-2.39333	0.353815	1303	1253	1.11e-09	7.05e-09
PWY.7616..methanol.oxidation.to.carbon.dioxide	Diagnosis	UC	-2.13096	0.32696	1303	200	3.16e-09	1.96e-08
PWY.7288..fatty.acid..beta..oxidation..peroxisome..yeast.	Diagnosis	UC	2.78969	0.483991	1303	562	1.14e-07	6.93e-07
PYRIDOXSYN.PWY..pyridoxal.5..phosphate.biosynthesis.I	Diagnosis	UC	-1.56702	0.274233	1303	1277	1.57e-07	9.5e-07
PWY66.389..phytol.degradation	Diagnosis	UC	3.16025	0.66484	1303	417	7.96e-06	4.66e-05
PWY.7312..dTDP.D..beta..fucofuranose.biosynthesis	Diagnosis	UC	3.22308	0.733275	1303	457	2.81e-05	0.000161
PWY0.1261..anhydromuropeptides.recycling	Diagnosis	UC	1.26532	0.289146	1303	1234	3.12e-05	0.000177
PWYG.321..mycolate.biosynthesis	Diagnosis	UC	-1.47267	0.358541	1303	1248	8.51e-05	0.000476
PWY0.781..aspartate.superpathway	Diagnosis	UC	2.70274	0.666412	1303	571	0.000104	0.00058
PWY.7392..taxadiene.biosynthesis..engineered.	Diagnosis	UC	1.84802	0.480269	1303	310	0.000215	0.001177
TCA.GLYOX.BYPASS..superpathway.of.glyoxylate.bypass.and.TCA	Diagnosis	UC	-2.2864	0.608903	1303	584	0.000307	0.001654
PWY.7234..inosine.5..phosphate.biosynthesis.III	Diagnosis	UC	-1.36011	0.406404	1303	1183	0.001164	0.006097
TRNA.CHARGING.PWY..tRNA.charging	Diagnosis	UC	0.326709	0.097443	1303	1289	0.001245	0.006434
PWY0.862...5Z..dodec.5.enoate.biosynthesis	Diagnosis	UC	-1.21734	0.368092	1303	1255	0.001332	0.006834
PWY.7316..dTDP.N.acetylviosamine.biosynthesis	Diagnosis	UC	-2.51613	0.767939	1303	651	0.001463	0.007407
PWY66.400..glycolysis.VI..metazoan.	Diagnosis	UC	0.925688	0.29946	1303	1248	0.002737	0.013399
PWY.7187..pyrimidine.deoxyribonucleotides.de.novo.biosynthesis.II	Diagnosis	UC	-0.521258	0.171846	1303	1277	0.003159	0.015362
PWY.6969..TCA.cycle.V..2.oxoglutarate.ferredoxin.oxidoreductase.	Diagnosis	UC	-1.27663	0.425934	1303	932	0.003478	0.016801
PWY0.1241..ADP.L.glycero..beta..D.manno.heptose.biosynthesis	Diagnosis	UC	-1.02751	0.354788	1303	1182	0.00467	0.02199
PWY0.1415..superpathway.of.heme.biosynthesis.from.uroporphyrinogen.III	Diagnosis	UC	1.73131	0.613223	1303	455	0.005848	0.027193
P42.PWY..incomplete.reductive.TCA.cycle	Diagnosis	UC	-1.36676	0.491794	1303	952	0.006575	0.030012
PWY.7197..pyrimidine.deoxyribonucleotide.phosphorylation	Diagnosis	UC	-0.53949	0.19397	1303	1277	0.00657	0.030012
PWY66.391..fatty.acid..beta..oxidation.VI..peroxisome.	Diagnosis	UC	2.01693	0.731752	1303	683	0.007065	0.031857
PWY3O.355..stearate.biosynthesis.III..fungi.	Diagnosis	UC	0.86081	0.331961	1303	176	0.011209	0.049057
PWY.7208..superpathway.of.pyrimidine.nucleobases.salvage	Diagnosis	UC	-0.351741	0.138514	1303	1288	0.012992	0.056198
P108.PWY..pyruvate.fermentation.to.propanoate.I	Diagnosis	UC	-1.05552	0.42285	1303	1146	0.014341	0.060971
PWY.7184..pyrimidine.deoxyribonucleotides.de.novo.biosynthesis.I	Diagnosis	UC	-0.406674	0.162656	1303	1281	0.014291	0.060971
PWY.5188..tetrapyrrole.biosynthesis.I..from.glutamate.	Diagnosis	UC	-0.755437	0.30452	1303	1264	0.014847	0.062761
OANTIGEN.PWY..O.antigen.building.blocks.biosynthesis..E..coli.	Diagnosis	UC	-0.535898	0.218502	1303	1268	0.016038	0.067034
PWY.1042..glycolysis.IV..plant.cytosol.	Diagnosis	UC	-0.246856	0.103716	1303	1292	0.01967	0.080506
PWY.6143..CMP.pseudaminate.biosynthesis	Diagnosis	UC	-1.60969	0.678772	1303	465	0.019694	0.080506
PWY0.166..superpathway.of.pyrimidine.deoxyribonucleotides.de.novo.biosynthesis..E..coli.	Diagnosis	UC	-0.425594	0.180003	1303	1276	0.020202	0.082131
PWY.7385..1.3.propanediol.biosynthesis..engineered.	Diagnosis	UC	1.13321	0.484398	1303	268	0.02151	0.086974
COLANSYN.PWY..colanic.acid.building.blocks.biosynthesis	Diagnosis	UC	-0.44877	0.192953	1303	1266	0.022222	0.087942
PWY.5304..superpathway.of.sulfur.oxidation..Acidianus.ambivalens.	Diagnosis	UC	-1.1911	0.511753	1303	1010	0.022153	0.087942
PWY.5686..UMP.biosynthesis	Diagnosis	UC	-0.286134	0.122576	1303	1289	0.022162	0.087942
PWY.6386..UDP.N.acetylmuramoyl.pentapeptide.biosynthesis.II..lysine.containing.	Diagnosis	UC	-0.270005	0.115359	1303	1290	0.021915	0.087942
PWY.7111..pyruvate.fermentation.to.isobutanol..engineered.	Diagnosis	UC	-0.218742	0.095075	1303	1290	0.024026	0.094579
ILEUSYN.PWY..L.isoleucine.biosynthesis.I..from.threonine.	Diagnosis	UC	-0.215285	0.093872	1303	1289	0.024474	0.095836
CALVIN.PWY..Calvin.Benson.Bassham.cycle	Diagnosis	UC	-0.275114	0.125829	1303	1286	0.031495	0.120785
PWY.6609..adenine.and.adenosine.salvage.III	Diagnosis	UC	-0.257191	0.118145	1303	1291	0.032546	0.124087
PWY.7221..guanosine.ribonucleotides.de.novo.biosynthesis	Diagnosis	UC	-0.2248	0.10332	1303	1291	0.03269	0.124087
ARGSYN.PWY..L.arginine.biosynthesis.I..via.L.ornithine.	Diagnosis	UC	-0.398973	0.184516	1303	1286	0.033125	0.125101
PWY.6121..5.aminoimidazole.ribonucleotide.biosynthesis.I	Diagnosis	UC	-0.208856	0.096557	1303	1291	0.0336	0.126254
PWY.7219..adenosine.ribonucleotides.de.novo.biosynthesis	Diagnosis	UC	-0.23998	0.111838	1303	1293	0.03495	0.130669
PWY.621..sucrose.degradation.III..sucrose.invertase.	Diagnosis	UC	-0.438748	0.205434	1303	1281	0.035498	0.132053
PWY.3841..folate.transformations.II	Diagnosis	UC	-0.216278	0.101179	1303	1289	0.035963	0.133117
COA.PWY.1..coenzyme.A.biosynthesis.II..mammalian.	Diagnosis	UC	-0.224317	0.105247	1303	1290	0.03636	0.133576
PWY.6122..5.aminoimidazole.ribonucleotide.biosynthesis.II	Diagnosis	UC	-0.196478	0.092363	1303	1292	0.036626	0.133576
PWY.6277..superpathway.of.5.aminoimidazole.ribonucleotide.biosynthesis	Diagnosis	UC	-0.196478	0.092363	1303	1292	0.036626	0.133576
ARGSYNBSUB.PWY..L.arginine.biosynthesis.II..acetyl.cycle.	Diagnosis	UC	-0.416722	0.200038	1303	1285	0.039915	0.14416
PWY.6385..peptidoglycan.biosynthesis.III..mycobacteria.	Diagnosis	UC	-0.238249	0.114374	1303	1291	0.040632	0.146041
PWY.6387..UDP.N.acetylmuramoyl.pentapeptide.biosynthesis.I..meso.diaminopimelate.containing.	Diagnosis	UC	-0.219641	0.106057	1303	1293	0.041621	0.148877
COMPLETE.ARO.PWY..superpathway.of.aromatic.amino.acid.biosynthesis	Diagnosis	UC	-0.232508	0.112631	1303	1289	0.042089	0.14983
GLYCOLYSIS.E.D..superpathway.of.glycolysis.and.Entner.Doudoroff	Diagnosis	UC	-0.492639	0.239285	1303	1254	0.042743	0.151432
PEPTIDOGLYCANSYN.PWY..peptidoglycan.biosynthesis.I..meso.diaminopimelate.containing.	Diagnosis	UC	-0.216428	0.105766	1303	1293	0.044054	0.155338
ARO.PWY..chorismate.biosynthesis.I	Diagnosis	UC	-0.243508	0.119539	1303	1289	0.04477	0.156872
PWY.6163..chorismate.biosynthesis.from.3.dehydroquinate	Diagnosis	UC	-0.213179	0.104623	1303	1290	0.045122	0.156872
PWY.6700..queuosine.biosynthesis	Diagnosis	UC	-0.252509	0.123919	1303	1292	0.045089	0.156872
COA.PWY..coenzyme.A.biosynthesis.I	Diagnosis	UC	-0.231159	0.114347	1303	1289	0.046671	0.161505
X1CMET2.PWY..N10.formyl.tetrahydrofolate.biosynthesis	Diagnosis	UC	-0.220568	0.10962	1303	1289	0.047821	0.163957
PWY.6737..starch.degradation.V	Diagnosis	UC	-0.347465	0.173522	1303	1285	0.048287	0.164796
PWY.3781..aerobic.respiration.I..cytochrome.c.	Diagnosis	UC	0.852823	0.426494	1303	251	0.049444	0.167209
PWY.6168..flavin.biosynthesis.III..fungi.	Diagnosis	UC	-0.222678	0.111549	1303	1290	0.049341	0.167209
GLUTORN.PWY..L.ornithine.biosynthesis	Diagnosis	UC	-0.336071	0.169232	1303	1286	0.049959	0.168188
PANTOSYN.PWY..pantothenate.and.coenzyme.A.biosynthesis.I	Diagnosis	UC	-0.223337	0.112705	1303	1288	0.051156	0.171442
PWY.4242..pantothenate.and.coenzyme.A.biosynthesis.III	Diagnosis	UC	-0.23926	0.121679	1303	1289	0.052743	0.175967
PWY.5138..unsaturated..even.numbered.fatty.acid..beta..oxidation	Diagnosis	UC	0.954	0.495753	1303	824	0.057296	0.190305
ANAEROFRUCAT.PWY..homolactic.fermentation	Diagnosis	UC	-0.272077	0.141853	1303	1279	0.058412	0.192296
PWY.6263..superpathway.of.menaquinol.8.biosynthesis.II	Diagnosis	UC	-0.669206	0.351442	1303	470	0.059917	0.19638
ANAGLYCOLYSIS.PWY..glycolysis.III..from.glucose.	Diagnosis	UC	-0.196882	0.104864	1303	1289	0.064205	0.208595
PWY.724..superpathway.of.L.lysine..L.threonine.and.L.methionine.biosynthesis.II	Diagnosis	UC	-0.219811	0.117129	1303	1289	0.064202	0.208595
HISTSYN.PWY..L.histidine.biosynthesis	Diagnosis	UC	-0.209846	0.112828	1303	1289	0.066883	0.215415
PWY.6527..stachyose.degradation	Diagnosis	UC	-0.446014	0.242048	1303	1282	0.068526	0.218812
PWY.5136..fatty.acid..beta..oxidation.II..peroxisome.	Diagnosis	UC	0.945589	0.521326	1303	1024	0.072989	0.232067
PANTO.PWY..phosphopantothenate.biosynthesis.I	Diagnosis	UC	-0.202685	0.112597	1303	1292	0.075727	0.239747
FAO.PWY..fatty.acid..beta..oxidation.I	Diagnosis	UC	0.915305	0.517592	1303	1024	0.080325	0.249352
PWY.5667..CDP.diacylglycerol.biosynthesis.I	Diagnosis	UC	-0.187959	0.106203	1303	1290	0.080639	0.249352
PWY.6305..putrescine.biosynthesis.IV	Diagnosis	UC	-0.337276	0.191357	1303	1277	0.081107	0.249352
PWY.6151..S.adenosyl.L.methionine.cycle.I	Diagnosis	UC	-0.200101	0.11762	1303	1289	0.092621	0.275641
HEXITOLDEGSUPER.PWY..superpathway.of.hexitol.degradation..bacteria.	Diagnosis	UC	-0.58609	0.350501	1303	1119	0.097954	0.284706
PWY.6545..pyrimidine.deoxyribonucleotides.de.novo.biosynthesis.III	Diagnosis	UC	-0.41195	0.245931	1303	1267	0.097964	0.284706
PWY.7446..sulfoglycolysis	Diagnosis	UC	0.753226	0.463663	1303	181	0.107833	0.308569
PWY.5097..L.lysine.biosynthesis.VI	Diagnosis	UC	-0.166119	0.10293	1303	1290	0.110712	0.313194
PWY.5695..urate.biosynthesis.inosine.5..phosphate.degradation	Diagnosis	UC	-0.178529	0.111057	1303	1291	0.111836	0.315173
PWY.5505..L.glutamate.and.L.glutamine.biosynthesis	Diagnosis	UC	-0.431419	0.269811	1303	1226	0.113288	0.318062
PRPP.PWY..superpathway.of.histidine..purine..and.pyrimidine.biosynthesis	Diagnosis	UC	-0.525806	0.330116	1303	1083	0.114594	0.318128
GOLPDLCAT.PWY..superpathway.of.glycerol.degradation.to.1.3.propanediol	Diagnosis	UC	0.719647	0.452679	1303	908	0.115312	0.31893
PWY.6901..superpathway.of.glucose.and.xylose.degradation	Diagnosis	UC	-0.374675	0.237024	1303	1259	0.118023	0.321406
PWY.7229..superpathway.of.adenosine.nucleotides.de.novo.biosynthesis.I	Diagnosis	UC	-0.200945	0.126814	1303	1291	0.117082	0.321406
UBISYN.PWY..superpathway.of.ubiquinol.8.biosynthesis..prokaryotic.	Diagnosis	UC	0.613623	0.390152	1303	197	0.119215	0.321406
PWY.622..starch.biosynthesis	Diagnosis	UC	-0.483032	0.308803	1303	236	0.120973	0.323755
PWY66.398..TCA.cycle.III..animals.	Diagnosis	UC	-0.540161	0.346883	1303	392	0.123008	0.32728
PWY.3001..superpathway.of.L.isoleucine.biosynthesis.I	Diagnosis	UC	-0.145302	0.093916	1303	1288	0.125906	0.331879
PWY4FS.8..phosphatidylglycerol.biosynthesis.II..non.plastidic.	Diagnosis	UC	-0.260885	0.173742	1303	1279	0.136557	0.357741
BRANCHED.CHAIN.AA.SYN.PWY..superpathway.of.branched.amino.acid.biosynthesis	Diagnosis	UC	-0.156367	0.104645	1303	1289	0.139185	0.363346
PHOSLIPSYN.PWY..superpathway.of.phospholipid.biosynthesis.I..bacteria.	Diagnosis	UC	-0.21768	0.147261	1303	1276	0.142805	0.370198
PWY.6123..inosine.5..phosphate.biosynthesis.I	Diagnosis	UC	-0.197425	0.133565	1303	1288	0.143571	0.370891
PWY.6126..superpathway.of.adenosine.nucleotides.de.novo.biosynthesis.II	Diagnosis	UC	-0.193773	0.131551	1303	1291	0.144677	0.372454
DENOVOPURINE2.PWY..superpathway.of.purine.nucleotides.de.novo.biosynthesis.II	Diagnosis	UC	-0.193919	0.132634	1303	1285	0.147598	0.377365
PWY.5840..superpathway.of.menaquinol.7.biosynthesis	Diagnosis	UC	-0.626973	0.435127	1303	592	0.152923	0.38831
GLUCONEO.PWY..gluconeogenesis.I	Diagnosis	UC	-0.339899	0.239023	1303	1267	0.159152	0.400031
PWY.6588..pyruvate.fermentation.to.acetone	Diagnosis	UC	0.816497	0.580782	1303	858	0.163084	0.407162
UNINTEGRATED	Diagnosis	UC	-0.083097	0.05929	1303	1295	0.165048	0.407814
PPGPPMET.PWY..ppGpp.biosynthesis	Diagnosis	UC	-0.597233	0.434809	1303	1002	0.172868	0.420306
PWY.7198..pyrimidine.deoxyribonucleotides.de.novo.biosynthesis.IV	Diagnosis	UC	-0.51058	0.37442	1303	1180	0.176092	0.424226
LACTOSECAT.PWY..lactose.and.galactose.degradation.I	Diagnosis	UC	0.593975	0.436798	1303	705	0.177251	0.425402
PWY.6317..galactose.degradation.I..Leloir.pathway.	Diagnosis	UC	-0.274639	0.204214	1303	1285	0.181915	0.433798
DTDPRHAMSYN.PWY..dTDP.L.rhamnose.biosynthesis.I	Diagnosis	UC	-0.169436	0.129328	1303	1290	0.193972	0.450984
PENTOSE.P.PWY..pentose.phosphate.pathway	Diagnosis	UC	-0.227401	0.175677	1303	1281	0.198909	0.452357
PWY.6124..inosine.5..phosphate.biosynthesis.II	Diagnosis	UC	-0.191007	0.146317	1303	1288	0.195831	0.452357
PWY.6318..L.phenylalanine.degradation.IV..mammalian..via.side.chain.	Diagnosis	UC	0.730986	0.560383	1303	600	0.195265	0.452357
PWY.6595..superpathway.of.guanosine.nucleotides.degradation..plants.	Diagnosis	UC	-0.680441	0.525316	1303	686	0.198484	0.452357
TEICHOICACID.PWY..teichoic.acid..poly.glycerol..biosynthesis	Diagnosis	UC	-0.396389	0.304847	1303	1237	0.196926	0.452357
PWY.5103..L.isoleucine.biosynthesis.III	Diagnosis	UC	-0.145251	0.112541	1303	1289	0.20066	0.452397
CITRULBIO.PWY..L.citrulline.biosynthesis	Diagnosis	UC	-0.30136	0.240927	1303	1278	0.214083	0.459285
PWY.2942..L.lysine.biosynthesis.III	Diagnosis	UC	-0.135535	0.106267	1303	1290	0.206035	0.459285
PWY.7013..L.1.2.propanediol.degradation	Diagnosis	UC	0.70431	0.560732	1303	750	0.212209	0.459285
PWY.7210..pyrimidine.deoxyribonucleotides.biosynthesis.from.CTP	Diagnosis	UC	-0.779273	0.620533	1303	784	0.212321	0.459285
THISYNARA.PWY..superpathway.of.thiamin.diphosphate.biosynthesis.III..eukaryotes.	Diagnosis	UC	0.193669	0.153464	1303	1289	0.210406	0.459285
PWY.5863..superpathway.of.phylloquinol.biosynthesis	Diagnosis	UC	-0.644139	0.516527	1303	713	0.215492	0.459386
PWY.5838..superpathway.of.menaquinol.8.biosynthesis.I	Diagnosis	UC	-0.575782	0.471016	1303	711	0.224635	0.473452
HSERMETANA.PWY..L.methionine.biosynthesis.III	Diagnosis	UC	-0.202174	0.166055	1303	1285	0.226676	0.476404
PWY.5861..superpathway.of.demethylmenaquinol.8.biosynthesis	Diagnosis	UC	-0.589307	0.488644	1303	711	0.230877	0.478625
PWY.5897..superpathway.of.menaquinol.11.biosynthesis	Diagnosis	UC	-0.584891	0.487105	1303	720	0.232878	0.478625
PWY.5898..superpathway.of.menaquinol.12.biosynthesis	Diagnosis	UC	-0.584891	0.487105	1303	720	0.232878	0.478625
PWY.5899..superpathway.of.menaquinol.13.biosynthesis	Diagnosis	UC	-0.584891	0.487105	1303	720	0.232878	0.478625
GLUDEG.I.PWY..GABA.shunt	Diagnosis	UC	-0.778375	0.653288	1303	746	0.236556	0.48351
PWY0.42..2.methylcitrate.cycle.I	Diagnosis	UC	0.714701	0.605606	1303	298	0.241138	0.490181
NONOXIPENT.PWY..pentose.phosphate.pathway..non.oxidative.branch.	Diagnosis	UC	-0.229313	0.196003	1303	1286	0.245042	0.491125
PWY.6572..chondroitin.sulfate.degradation.I..bacterial.	Diagnosis	UC	-0.722174	0.619867	1303	795	0.246883	0.491125
PWY.5154..L.arginine.biosynthesis.III..via.N.acetyl.L.citrulline.	Diagnosis	UC	-0.157889	0.140548	1303	1285	0.26422	0.512132
PWY.5791..1.4.dihydroxy.2.naphthoate.biosynthesis.II..plants.	Diagnosis	UC	-0.606504	0.540104	1303	721	0.264326	0.512132
PWY.5837..1.4.dihydroxy.2.naphthoate.biosynthesis.I	Diagnosis	UC	-0.606504	0.540104	1303	721	0.264326	0.512132
GLYCOLYSIS..glycolysis.I..from.glucose.6.phosphate.	Diagnosis	UC	-0.187797	0.177403	1303	1284	0.292593	0.553917
ARGORNPROST.PWY..arginine..ornithine.and.proline.interconversion	Diagnosis	UC	-0.381824	0.368065	1303	515	0.302363	0.562395
GLYCOGENSYNTH.PWY..glycogen.biosynthesis.I..from.ADP.D.Glucose.	Diagnosis	UC	-0.199936	0.192771	1303	1285	0.30236	0.562395
HEMESYN2.PWY..heme.biosynthesis.II..anaerobic.	Diagnosis	UC	-0.465786	0.447919	1303	1092	0.300987	0.562395
PWY.7003..glycerol.degradation.to.butanol	Diagnosis	UC	0.403296	0.387161	1303	410	0.300331	0.562395
PWY.6897..thiamin.salvage.II	Diagnosis	UC	-0.120245	0.116469	1303	1290	0.304947	0.562979
PWY.7315..dTDP.N.acetylthomosamine.biosynthesis	Diagnosis	UC	0.880625	0.869257	1303	759	0.31353	0.573918
PWY.5484..glycolysis.II..from.fructose.6.phosphate.	Diagnosis	UC	-0.180307	0.181567	1303	1284	0.323351	0.581095
PWY.7199..pyrimidine.deoxyribonucleosides.salvage	Diagnosis	UC	-0.115763	0.116876	1303	1289	0.325106	0.58284
COBALSYN.PWY..adenosylcobalamin.salvage.from.cobinamide.I	Diagnosis	UC	-0.195754	0.198808	1303	1278	0.327415	0.58537
PWY.5659..GDP.mannose.biosynthesis	Diagnosis	UC	-0.182034	0.185432	1303	1290	0.328877	0.58537
PWY.6895..superpathway.of.thiamin.diphosphate.biosynthesis.II	Diagnosis	UC	-0.411717	0.437975	1303	868	0.349644	0.608444
PWY.6953..dTDP.3.acetamido.3.6.dideoxy..alpha..D.galactose.biosynthesis	Diagnosis	UC	-0.412759	0.440325	1303	192	0.350837	0.608444
PWY.7211..superpathway.of.pyrimidine.deoxyribonucleotides.de.novo.biosynthesis	Diagnosis	UC	-0.255658	0.272011	1303	1199	0.350024	0.608444
PWY.5100..pyruvate.fermentation.to.acetate.and.lactate.II	Diagnosis	UC	-0.225313	0.243397	1303	1283	0.35708	0.613932
PWY.7220..adenosine.deoxyribonucleotides.de.novo.biosynthesis.II	Diagnosis	UC	-0.133395	0.144905	1303	1293	0.359778	0.613932
PWY.7222..guanosine.deoxyribonucleotides.de.novo.biosynthesis.II	Diagnosis	UC	-0.133395	0.144905	1303	1293	0.359778	0.613932
GLCMANNANAUT.PWY..superpathway.of.N.acetylglucosamine..N.acetylmannosamine.and.N.acetylneuraminate.degradation	Diagnosis	UC	-0.201885	0.221118	1303	1274	0.363792	0.619363
PWY.6531..mannitol.cycle	Diagnosis	UC	-0.469549	0.527564	1303	1004	0.375774	0.629676
PWY.5690..TCA.cycle.II..plants.and.fungi.	Diagnosis	UC	-0.25158	0.288113	1303	1224	0.384765	0.637561
PWY.6590..superpathway.of.Clostridium.acetobutylicum.acidogenic.fermentation	Diagnosis	UC	-0.279744	0.322753	1303	1007	0.388373	0.640687
CENTFERM.PWY..pyruvate.fermentation.to.butanoate	Diagnosis	UC	-0.282431	0.327085	1303	1007	0.390155	0.642201
P441.PWY..superpathway.of.N.acetylneuraminate.degradation	Diagnosis	UC	0.434436	0.50811	1303	985	0.394762	0.647615
PWY.7237..myo...chiro..and.scillo.inositol.degradation	Diagnosis	UC	0.222873	0.261929	1303	564	0.397137	0.649384
ARG.POLYAMINE.SYN..superpathway.of.arginine.and.polyamine.biosynthesis	Diagnosis	UC	-0.356107	0.424641	1303	1144	0.403825	0.65658
PWY.7332..superpathway.of.UDP.N.acetylglucosamine.derived.O.antigen.building.blocks.biosynthesis	Diagnosis	UC	0.475234	0.576193	1303	833	0.411598	0.66427
GALACT.GLUCUROCAT.PWY..superpathway.of.hexuronide.and.hexuronate.degradation	Diagnosis	UC	-0.165005	0.20722	1303	1273	0.427821	0.680126
P163.PWY..L.lysine.fermentation.to.acetate.and.butanoate	Diagnosis	UC	0.185653	0.232779	1303	184	0.427061	0.680126
PWY.6703..preQ0.biosynthesis	Diagnosis	UC	-0.13084	0.164088	1303	1287	0.427466	0.680126
PWY.4981..L.proline.biosynthesis.II..from.arginine.	Diagnosis	UC	-0.239796	0.302567	1303	1267	0.430017	0.68216
PWY.5973..cis.vaccenate.biosynthesis	Diagnosis	UC	-0.125051	0.158637	1303	1287	0.432689	0.682931
PWY.6859..all.trans.farnesol.biosynthesis	Diagnosis	UC	-0.386663	0.494352	1303	1202	0.435969	0.684838
PWY.4041...gamma..glutamyl.cycle	Diagnosis	UC	-0.424877	0.557674	1303	1122	0.448024	0.698227
PWY0.41..allantoin.degradation.IV..anaerobic.	Diagnosis	UC	0.311376	0.412304	1303	195	0.452131	0.700802
PWY.1269..CMP.3.deoxy.D.manno.octulosonate.biosynthesis.I	Diagnosis	UC	-0.191842	0.255922	1303	1279	0.455483	0.701613
POLYISOPRENSYN.PWY..polyisoprenoid.biosynthesis..E..coli.	Diagnosis	UC	-0.247523	0.333649	1303	1249	0.459972	0.703278
PWY.5384..sucrose.degradation.IV..sucrose.phosphorylase.	Diagnosis	UC	-0.365192	0.500757	1303	941	0.467633	0.707152
PWY.6891..thiazole.biosynthesis.II..Bacillus.	Diagnosis	UC	-0.400181	0.547571	1303	871	0.466744	0.707152
FUC.RHAMCAT.PWY..superpathway.of.fucose.and.rhamnose.degradation	Diagnosis	UC	-0.262956	0.361977	1303	1137	0.469382	0.708357
GALACTUROCAT.PWY..D.galacturonate.degradation.I	Diagnosis	UC	-0.174181	0.240623	1303	1275	0.470879	0.709179
FOLSYN.PWY..superpathway.of.tetrahydrofolate.biosynthesis.and.salvage	Diagnosis	UC	0.379225	0.546983	1303	579	0.489827	0.73179
NAD.BIOSYNTHESIS.II..NAD.salvage.pathway.II	Diagnosis	UC	-0.481681	0.694504	1303	1114	0.489584	0.73179
PWY.6507..4.deoxy.L.threo.hex.4.enopyranuronate.degradation	Diagnosis	UC	-0.175931	0.255492	1303	1276	0.492721	0.733059
PWY.6612..superpathway.of.tetrahydrofolate.biosynthesis	Diagnosis	UC	0.382161	0.556094	1303	579	0.493632	0.733059
PWY.5845..superpathway.of.menaquinol.9.biosynthesis	Diagnosis	UC	-0.288824	0.421586	1303	607	0.494989	0.733608
PWY.5862..superpathway.of.demethylmenaquinol.9.biosynthesis	Diagnosis	UC	-0.295179	0.434439	1303	607	0.498542	0.734458
HEME.BIOSYNTHESIS.II..heme.biosynthesis.I..aerobic.	Diagnosis	UC	-0.334107	0.496735	1303	1007	0.502841	0.737898
P23.PWY..reductive.TCA.cycle.I	Diagnosis	UC	0.183948	0.289819	1303	222	0.527239	0.764651
PWY.5656..mannosylglycerate.biosynthesis.I	Diagnosis	UC	-0.292039	0.463653	1303	329	0.530383	0.765898
METH.ACETATE.PWY..methanogenesis.from.acetate	Diagnosis	UC	-0.233035	0.372871	1303	796	0.53355	0.766334
X3.HYDROXYPHENYLACETATE.DEGRADATION.PWY..4.hydroxyphenylacetate.degradation	Diagnosis	UC	-0.192629	0.312227	1303	131	0.539023	0.771217
P162.PWY..L.glutamate.degradation.V..via.hydroxyglutarate.	Diagnosis	UC	-0.242171	0.410345	1303	451	0.55655	0.779731
PWY490.3..nitrate.reduction.VI..assimilatory.	Diagnosis	UC	-0.144942	0.247868	1303	245	0.560108	0.780375
METHGLYUT.PWY..superpathway.of.methylglyoxal.degradation	Diagnosis	UC	0.341544	0.589583	1303	861	0.563755	0.782526
PWY.6936..seleno.amino.acid.biosynthesis	Diagnosis	UC	-0.098715	0.173405	1303	1291	0.570582	0.790527
P124.PWY..Bifidobacterium.shunt	Diagnosis	UC	-0.202067	0.357186	1303	283	0.572895	0.790786
POLYAMSYN.PWY..superpathway.of.polyamine.biosynthesis.I	Diagnosis	UC	-0.256277	0.456854	1303	1156	0.576164	0.791793
FUCCAT.PWY..fucose.degradation	Diagnosis	UC	-0.186194	0.339532	1303	1188	0.584783	0.801249
PWY.5083..NAD.NADH.phosphorylation.and.dephosphorylation	Diagnosis	UC	0.218399	0.406971	1303	1182	0.592745	0.809698
GLUCUROCAT.PWY..superpathway.of..beta..D.glucuronide.and.D.glucuronate.degradation	Diagnosis	UC	-0.0877	0.164841	1303	1283	0.595973	0.810611
PWY.5005..biotin.biosynthesis.II	Diagnosis	UC	-0.235832	0.451911	1303	987	0.602997	0.812735
PWY.6125..superpathway.of.guanosine.nucleotides.de.novo.biosynthesis.II	Diagnosis	UC	-0.089096	0.170602	1303	1288	0.602847	0.812735
PWY.7115..C4.photosynthetic.carbon.assimilation.cycle..NAD.ME.type	Diagnosis	UC	-0.341387	0.652599	1303	708	0.602123	0.812735
BIOTIN.BIOSYNTHESIS.PWY..biotin.biosynthesis.I	Diagnosis	UC	-0.200364	0.392022	1303	1234	0.610449	0.816622
P161.PWY..acetylene.degradation	Diagnosis	UC	0.472122	0.926153	1303	683	0.611415	0.816622
PWY.6519..8.amino.7.oxononanoate.biosynthesis.I	Diagnosis	UC	-0.203511	0.40622	1303	1234	0.617523	0.816622
PWY.6606..guanosine.nucleotides.degradation.II	Diagnosis	UC	-0.182295	0.363038	1303	1241	0.616737	0.816622
ALLANTOINDEG.PWY..superpathway.of.allantoin.degradation.in.yeast	Diagnosis	UC	0.114591	0.236763	1303	197	0.629666	0.827688
PWY.7196..superpathway.of.pyrimidine.ribonucleosides.salvage	Diagnosis	UC	0.170018	0.361952	1303	1114	0.639704	0.833927
SULFATE.CYS.PWY..superpathway.of.sulfate.assimilation.and.cysteine.biosynthesis	Diagnosis	UC	0.336701	0.71487	1303	819	0.638757	0.833927
PWY.6892..thiazole.biosynthesis.I..E..coli.	Diagnosis	UC	-0.090536	0.196748	1303	1283	0.646504	0.840907
FASYN.ELONG.PWY..fatty.acid.elongation....saturated	Diagnosis	UC	-0.174083	0.40098	1303	1238	0.665157	0.851917
FASYN.INITIAL.PWY..superpathway.of.fatty.acid.biosynthesis.initiation..E..coli.	Diagnosis	UC	-0.185061	0.425993	1303	1238	0.664956	0.851917
PWY.5177..glutaryl.CoA.degradation	Diagnosis	UC	-0.128036	0.297213	1303	1270	0.667564	0.851917
PWY.5345..superpathway.of.L.methionine.biosynthesis..by.sulfhydrylation.	Diagnosis	UC	-0.273425	0.620409	1303	811	0.660443	0.851917
PWY.7228..superpathway.of.guanosine.nucleotides.de.novo.biosynthesis.I	Diagnosis	UC	-0.07676	0.175565	1303	1289	0.663053	0.851917
PWY.6282..palmitoleate.biosynthesis.I..from..5Z..dodec.5.enoate.	Diagnosis	UC	-0.175604	0.413801	1303	1238	0.672246	0.855088
ECASYN.PWY..enterobacterial.common.antigen.biosynthesis	Diagnosis	UC	-0.180869	0.442035	1303	245	0.683399	0.859087
PWY.5850..superpathway.of.menaquinol.6.biosynthesis.I	Diagnosis	UC	-0.153993	0.375673	1303	277	0.682824	0.859087
PWY.5896..superpathway.of.menaquinol.10.biosynthesis	Diagnosis	UC	-0.153993	0.375673	1303	277	0.682824	0.859087
PWY.5989..stearate.biosynthesis.II..bacteria.and.plants.	Diagnosis	UC	-0.162899	0.398457	1303	1243	0.683575	0.859087
PWY.1861..formaldehyde.assimilation.II..RuMP.Cycle.	Diagnosis	UC	0.192109	0.47338	1303	737	0.685827	0.860464
PWY.5860..superpathway.of.demethylmenaquinol.6.biosynthesis.I	Diagnosis	UC	-0.154386	0.387422	1303	277	0.691193	0.864282
KETOGLUCONMET.PWY..ketogluconate.metabolism	Diagnosis	UC	0.26795	0.687859	1303	383	0.697797	0.871076
PWY.6353..purine.nucleotides.degradation.II..aerobic.	Diagnosis	UC	-0.133208	0.356341	1303	1224	0.709373	0.8767
DAPLYSINESYN.PWY..L.lysine.biosynthesis.I	Diagnosis	UC	-0.164226	0.474323	1303	1008	0.729929	0.887175
LPSSYN.PWY..superpathway.of.lipopolysaccharide.biosynthesis	Diagnosis	UC	-0.121476	0.346762	1303	195	0.726912	0.887175
PWY.2941..L.lysine.biosynthesis.II	Diagnosis	UC	0.086847	0.251691	1303	1271	0.730941	0.887175
PWY.5747..2.methylcitrate.cycle.II	Diagnosis	UC	0.212574	0.600306	1303	346	0.724094	0.887175
PWY.5941..glycogen.degradation.II..eukaryotic.	Diagnosis	UC	0.191627	0.554142	1303	1129	0.730273	0.887175
PWY0.1298..superpathway.of.pyrimidine.deoxyribonucleosides.degradation	Diagnosis	UC	-0.277197	0.807458	1303	897	0.732158	0.887175
PWY.6731..starch.degradation.III	Diagnosis	UC	-0.164308	0.487753	1303	699	0.73696	0.891542
FERMENTATION.PWY..mixed.acid.fermentation	Diagnosis	UC	0.173947	0.527424	1303	793	0.742276	0.896515
GLYCOL.GLYOXDEG.PWY..superpathway.of.glycol.metabolism.and.degradation	Diagnosis	UC	-0.167176	0.535117	1303	359	0.755436	0.907683
PWY.5104..L.isoleucine.biosynthesis.IV	Diagnosis	UC	0.111118	0.357158	1303	1250	0.756402	0.907683
P4.PWY..superpathway.of.L.lysine..L.threonine.and.L.methionine.biosynthesis.I	Diagnosis	UC	-0.174876	0.577967	1303	708	0.762884	0.909116
PWY.2723..trehalose.degradation.V	Diagnosis	UC	-0.162889	0.533632	1303	705	0.760854	0.909116
PWY.5030..L.histidine.degradation.III	Diagnosis	UC	-0.110469	0.369101	1303	1256	0.765445	0.909116
PWY.7242..D.fructuronate.degradation	Diagnosis	UC	-0.054869	0.185623	1303	1283	0.768185	0.909116
NAGLIPASYN.PWY..lipid.IVA.biosynthesis	Diagnosis	UC	-0.099018	0.357043	1303	1250	0.782105	0.922165
PWY.4702..phytate.degradation.I	Diagnosis	UC	0.157572	0.59072	1303	393	0.790276	0.928856
PWY.6285..superpathway.of.fatty.acids.biosynthesis..E..coli.	Diagnosis	UC	-0.112613	0.420071	1303	250	0.789248	0.928856
PWY.5692..allantoin.degradation.to.glyoxylate.II	Diagnosis	UC	-0.093352	0.372666	1303	182	0.802784	0.936162
PWY.7204..pyridoxal.5..phosphate.salvage.II..plants.	Diagnosis	UC	-0.14212	0.586722	1303	315	0.809152	0.942112
P122.PWY..heterolactic.fermentation	Diagnosis	UC	0.11952	0.501593	1303	327	0.812198	0.942708
PWY.7269..NAD.NADP.NADH.NADPH.mitochondrial.interconversion..yeast.	Diagnosis	UC	-0.125673	0.525121	1303	214	0.81141	0.942708
HISDEG.PWY..L.histidine.degradation.I	Diagnosis	UC	-0.075906	0.322453	1303	1282	0.81452	0.943303
PWY.6749..CMP.legionaminate.biosynthesis.I	Diagnosis	UC	-0.156862	0.670417	1303	627	0.815502	0.943303
GLYOXYLATE.BYPASS..glyoxylate.cycle	Diagnosis	UC	-0.140006	0.610237	1303	569	0.819046	0.94476
PWY.5121..superpathway.of.geranylgeranyl.diphosphate.biosynthesis.II..via.MEP.	Diagnosis	UC	-0.12278	0.548958	1303	443	0.823496	0.945495
PWY.5705..allantoin.degradation.to.glyoxylate.III	Diagnosis	UC	-0.103181	0.465024	1303	279	0.824909	0.945659
PWY.4984..urea.cycle	Diagnosis	UC	-0.092347	0.419337	1303	1238	0.826189	0.945669
HCAMHPDEG.PWY..3.phenylpropanoate.and.3..3.hydroxyphenyl.propanoate.degradation.to.2.oxopent.4.enoate	Diagnosis	UC	-0.092616	0.451156	1303	215	0.837829	0.947333
NONMEVIPP.PWY..methylerythritol.phosphate.pathway.I	Diagnosis	UC	-0.119163	0.564808	1303	448	0.833346	0.947333
PWY.6270..isoprene.biosynthesis.I	Diagnosis	UC	-0.126556	0.595326	1303	448	0.832099	0.947333
PWY.6690..cinnamate.and.3.hydroxycinnamate.degradation.to.2.oxopent.4.enoate	Diagnosis	UC	-0.092616	0.451156	1303	215	0.837829	0.947333
PWY.7117..C4.photosynthetic.carbon.assimilation.cycle..PEPCK.type	Diagnosis	UC	0.117006	0.56376	1303	808	0.836032	0.947333
POLYAMINSYN3.PWY..superpathway.of.polyamine.biosynthesis.II	Diagnosis	UC	-0.098843	0.48931	1303	669	0.840345	0.94815
PWY.6837..fatty.acid.beta.oxidation.V..unsaturated..odd.number..di.isomerase.dependent.	Diagnosis	UC	-0.103639	0.515415	1303	263	0.841101	0.94815
PWY.6549..L.glutamine.biosynthesis.III	Diagnosis	UC	0.067854	0.34477	1303	1005	0.844396	0.948989
UNMAPPED	Diagnosis	UC	0.02266	0.118286	1303	1295	0.848581	0.949389
GLUCARDEG.PWY..D.glucarate.degradation.I	Diagnosis	UC	0.122617	0.631375	1303	733	0.846435	0.949389
PWY.5022..4.aminobutanoate.degradation.V	Diagnosis	UC	-0.10968	0.571448	1303	948	0.848225	0.949389
PWY.5855..ubiquinol.7.biosynthesis..prokaryotic.	Diagnosis	UC	-0.085904	0.469435	1303	276	0.855203	0.951078
PWY.5856..ubiquinol.9.biosynthesis..prokaryotic.	Diagnosis	UC	-0.085904	0.469435	1303	276	0.855203	0.951078
PWY.5857..ubiquinol.10.biosynthesis..prokaryotic.	Diagnosis	UC	-0.085904	0.469435	1303	276	0.855203	0.951078
PWY.6708..ubiquinol.8.biosynthesis..prokaryotic.	Diagnosis	UC	-0.085904	0.469435	1303	276	0.855203	0.951078
PWY.7046..4.coumarate.degradation..anaerobic.	Diagnosis	UC	-0.083517	0.48828	1303	357	0.86459	0.95653
ORNDEG.PWY..superpathway.of.ornithine.degradation	Diagnosis	UC	0.075824	0.471036	1303	248	0.872484	0.957416
PWY.6471..peptidoglycan.biosynthesis.IV..Enterococcus.faecium.	Diagnosis	UC	-0.075731	0.456658	1303	984	0.868645	0.957416
PWY.241..C4.photosynthetic.carbon.assimilation.cycle..NADP.ME.type	Diagnosis	UC	0.086907	0.550735	1303	801	0.874951	0.95871
ARGININE.SYN4.PWY..L.ornithine.de.novo..biosynthesis	Diagnosis	UC	-0.045063	0.294218	1303	1280	0.878601	0.959524
P185.PWY..formaldehyde.assimilation.III..dihydroxyacetone.cycle.	Diagnosis	UC	-0.06152	0.398259	1303	770	0.877602	0.959524
PWY.5675..nitrate.reduction.V..assimilatory.	Diagnosis	UC	-0.091844	0.605699	1303	460	0.879813	0.959524
PWY.7094..fatty.acid.salvage	Diagnosis	UC	-0.072849	0.490014	1303	280	0.882143	0.959524
PWY.6478..GDP.D.glycero..alpha..D.manno.heptose.biosynthesis	Diagnosis	UC	-0.081972	0.568384	1303	551	0.885629	0.961909
GLYCOCAT.PWY..glycogen.degradation.I..bacterial.	Diagnosis	UC	-0.068881	0.512337	1303	732	0.893337	0.967457
GALACTARDEG.PWY..D.galactarate.degradation.I	Diagnosis	UC	-0.066458	0.544663	1303	963	0.903144	0.972415
GLUCARGALACTSUPER.PWY..superpathway.of.D.glucarate.and.D.galactarate.degradation	Diagnosis	UC	-0.066458	0.544663	1303	963	0.903144	0.972415
MET.SAM.PWY..superpathway.of.S.adenosyl.L.methionine.biosynthesis	Diagnosis	UC	-0.039608	0.38541	1303	1219	0.91836	0.977649
P461.PWY..hexitol.fermentation.to.lactate..formate..ethanol.and.acetate	Diagnosis	UC	-0.05921	0.56796	1303	904	0.917196	0.977649
PWY.5676..acetyl.CoA.fermentation.to.butanoate.II	Diagnosis	UC	-0.040704	0.387286	1303	1181	0.916522	0.977649
PWY.5723..Rubisco.shunt	Diagnosis	UC	0.066783	0.609286	1303	497	0.912962	0.977649
PWY.5913..TCA.cycle.VI..obligate.autotrophs.	Diagnosis	UC	0.065119	0.587597	1303	823	0.911994	0.977649
PWY.6470..peptidoglycan.biosynthesis.V...beta..lactam.resistance.	Diagnosis	UC	0.049599	0.46727	1303	913	0.915696	0.977649
PWY.5173..superpathway.of.acetyl.CoA.biosynthesis	Diagnosis	UC	-0.057274	0.577913	1303	521	0.921271	0.977783
P221.PWY..octane.oxidation	Diagnosis	UC	-0.052314	0.590199	1303	257	0.92957	0.98017
PWY.5918..superpathay.of.heme.biosynthesis.from.glutamate	Diagnosis	UC	-0.048033	0.531541	1303	508	0.928193	0.98017
PWY.7209..superpathway.of.pyrimidine.ribonucleosides.degradation	Diagnosis	UC	0.029527	0.335739	1303	269	0.930107	0.98017
ARGDEG.PWY..superpathway.of.L.arginine..putrescine..and.4.aminobutanoate.degradation	Diagnosis	UC	0.032312	0.466165	1303	229	0.944899	0.98185
AST.PWY..L.arginine.degradation.II..AST.pathway.	Diagnosis	UC	0.037195	0.475364	1303	286	0.937809	0.98185
KDO.NAGLIPASYN.PWY..superpathway.of..Kdo.2.lipid.A.biosynthesis	Diagnosis	UC	0.031413	0.406904	1303	246	0.93864	0.98185
ORNARGDEG.PWY..superpathway.of.L.arginine.and.L.ornithine.degradation	Diagnosis	UC	0.032312	0.466165	1303	229	0.944899	0.98185
PWY.5189..tetrapyrrole.biosynthesis.II..from.glycine.	Diagnosis	UC	0.042473	0.577657	1303	506	0.941547	0.98185
PWY.6628..superpathway.of.L.phenylalanine.biosynthesis	Diagnosis	UC	0.037452	0.526166	1303	515	0.943412	0.98185
PWY.6823..molybdenum.cofactor.biosynthesis	Diagnosis	UC	-0.026429	0.361564	1303	194	0.941898	0.98185
GLUCOSE1PMETAB.PWY..glucose.and.glucose.1.phosphate.degradation	Diagnosis	UC	-0.031923	0.643525	1303	821	0.960541	0.995324
P164.PWY..purine.nucleobases.degradation.I..anaerobic.	Diagnosis	UC	-0.01942	0.384823	1303	990	0.959863	0.995324
PWY.5464..superpathway.of.cytosolic.glycolysis..plants...pyruvate.dehydrogenase.and.TCA.cycle	Diagnosis	UC	0.016649	0.380657	1303	330	0.965212	0.997386
METSYN.PWY..L.homoserine.and.L.methionine.biosynthesis	Diagnosis	UC	-0.016219	0.392077	1303	1219	0.967089	0.997939
ASPASN.PWY..superpathway.of.L.aspartate.and.L.asparagine.biosynthesis	Diagnosis	UC	0.002217	0.151701	1303	1289	0.988372	0.998504
GLYCOLYSIS.TCA.GLYOX.BYPASS..superpathway.of.glycolysis..pyruvate.dehydrogenase..TCA..and.glyoxylate.bypass	Diagnosis	UC	-0.015133	0.554497	1303	464	0.978286	0.998504
HOMOSER.METSYN.PWY..L.methionine.biosynthesis.I	Diagnosis	UC	-0.006639	0.420022	1303	1219	0.987422	0.998504
P105.PWY..TCA.cycle.IV..2.oxoglutarate.decarboxylase.	Diagnosis	UC	0.008007	0.471796	1303	409	0.986496	0.998504
PWY.5347..superpathway.of.L.methionine.biosynthesis..transsulfuration.	Diagnosis	UC	0.008632	0.366834	1303	1219	0.981276	0.998504
PWY.5367..petroselinate.biosynthesis	Diagnosis	UC	0.003693	0.493513	1303	402	0.994047	0.998504
PWY.561..superpathway.of.glyoxylate.cycle.and.fatty.acid.degradation	Diagnosis	UC	0.002771	0.51452	1303	405	0.995715	0.998504
PWY.5677..succinate.fermentation.to.butanoate	Diagnosis	UC	-0.006869	0.309916	1303	307	0.982365	0.998504
PWY.5920..superpathway.of.heme.biosynthesis.from.glycine	Diagnosis	UC	0.003654	0.503235	1303	322	0.994222	0.998504
PWY.5971..palmitate.biosynthesis.II..bacteria.and.plants.	Diagnosis	UC	-0.004423	0.453029	1303	397	0.992232	0.998504
PWY.6113..superpathway.of.mycolate.biosynthesis	Diagnosis	UC	-0.002156	0.413966	1303	393	0.995856	0.998504
PWY.6147..6.hydroxymethyl.dihydropterin.diphosphate.biosynthesis.I	Diagnosis	UC	0.005949	0.268301	1303	1284	0.982362	0.998504
PWY.6284..superpathway.of.unsaturated.fatty.acids.biosynthesis..E..coli.	Diagnosis	UC	-0.004192	0.462883	1303	397	0.992794	0.998504
PWY.6608..guanosine.nucleotides.degradation.III	Diagnosis	UC	-0.006611	0.273705	1303	1282	0.98078	0.998504
PWY.6629..superpathway.of.L.tryptophan.biosynthesis	Diagnosis	UC	0.005858	0.522616	1303	385	0.991081	0.998504
PWY.6630..superpathway.of.L.tyrosine.biosynthesis	Diagnosis	UC	0.010059	0.491587	1303	433	0.983719	0.998504
PWY.6803..phosphatidylcholine.acyl.editing	Diagnosis	UC	-0.019365	0.558378	1303	501	0.97241	0.998504
PWY.6876..isopropanol.biosynthesis	Diagnosis	UC	0.009226	0.444856	1303	381	0.983497	0.998504
PWY.7254..TCA.cycle.VII..acetate.producers.	Diagnosis	UC	-0.012971	0.577932	1303	469	0.982143	0.998504
ENTBACSYN.PWY..enterobactin.biosynthesis	Diagnosis	UC	0.000105	0.399443	1303	272	0.999791	0.999791

## Sheet: Table S8
Supplemenal Table 8. Analysis of gut microbial metabolic pathways with sigficant changes in abunsance between non-IBD indivisduals and patients with UC.
Feature	Metadata	Value	coef	stderr	N	N.not.0	pval	qval
TYRFUMCAT.PWY..L.tyrosine.degradation.I	Diagnosis	UC	-10.1587	0.057397	1303	339	3.32e-128	1.23e-125
PWY.922..mevalonate.pathway.I	Diagnosis	UC	-8.05585	0.056653	1303	345	4.8e-116	8.92e-114
PWY.7286..7..3.amino.3.carboxypropyl..wyosine.biosynthesis	Diagnosis	UC	-7.67879	0.10217	1303	339	3.94e-90	4.89e-88
PWY0.1586..peptidoglycan.maturation..meso.diaminopimelate.containing.	Diagnosis	UC	10.9792	0.160483	1303	998	1.08e-79	8.96e-78
PWY.7527..L.methionine.salvage.cycle.III	Diagnosis	UC	-6.8938	0.119943	1303	328	1.57e-79	1.17e-77
PWY0.321..phenylacetate.degradation.I..aerobic.	Diagnosis	UC	-9.61264	0.146537	1303	377	2.97e-72	1.7e-70
PWY.7663..gondoate.biosynthesis..anaerobic.	Diagnosis	UC	10.4528	0.176933	1303	995	6.33e-72	3.37e-70
THRESYN.PWY..superpathway.of.L.threonine.biosynthesis	Diagnosis	UC	9.05345	0.18886	1303	1000	1.83e-66	8.02e-65
VALSYN.PWY..L.valine.biosynthesis	Diagnosis	UC	4.93023	0.083534	1303	962	1.29e-65	4.78e-64
PWY.7389..superpathway.of.anaerobic.energy.metabolism..invertebrates.	Diagnosis	UC	-8.45791	0.210646	1303	318	4.18e-64	1.48e-62
PWY.7357..thiamin.formation.from.pyrithiamine.and.oxythiamine..yeast.	Diagnosis	UC	6.01646	0.11861	1303	965	5.3e-64	1.79e-62
RUMP.PWY..formaldehyde.oxidation.I	Diagnosis	UC	-8.95141	0.210163	1303	477	5.64e-60	1.61e-58
PWY4FS.7..phosphatidylglycerol.biosynthesis.I..plastidic.	Diagnosis	UC	7.14357	0.184198	1303	1006	3.41e-59	9.06e-58
PWY.7282..4.amino.2.methyl.5.phosphomethylpyrimidine.biosynthesis..yeast.	Diagnosis	UC	11.0729	0.229259	1303	953	7.05e-58	1.75e-56
PWY.7384..anaerobic.energy.metabolism..invertebrates..mitochondrial.	Diagnosis	UC	-8.30123	0.224249	1303	317	1.06e-57	2.55e-56
PWY.7323..superpathway.of.GDP.mannose.derived.O.antigen.building.blocks.biosynthesis	Diagnosis	UC	7.6007	0.211426	1303	950	3.82e-56	8.89e-55
PWY.7400..L.arginine.biosynthesis.IV..archaebacteria.	Diagnosis	UC	5.61098	0.16371	1303	956	1.69e-54	3.5e-53
PWY0.1296..purine.ribonucleosides.degradation	Diagnosis	UC	7.53072	0.228975	1303	1007	2.33e-54	4.68e-53
PWY.7409..phospholipid.remodeling..phosphatidylethanolamine..yeast.	Diagnosis	UC	-9.76861	0.270775	1303	399	1.71e-53	3.27e-52
RHAMCAT.PWY..L.rhamnose.degradation.I	Diagnosis	UC	7.77724	0.251633	1303	1046	4.37e-52	8.12e-51
PWY.7539..6.hydroxymethyl.dihydropterin.diphosphate.biosynthesis.III..Chlamydia.	Diagnosis	UC	7.49961	0.237762	1303	957	4.91e-47	8.5e-46
PWY.841..superpathway.of.purine.nucleotides.de.novo.biosynthesis.I	Diagnosis	UC	6.54562	0.247041	1303	1081	2.74e-46	4.63e-45
PWY0.1338..polymyxin.resistance	Diagnosis	UC	-10.4516	0.36532	1303	505	7.7e-46	1.27e-44
THREOCAT.PWY..superpathway.of.L.threonine.metabolism	Diagnosis	UC	-9.2356	0.325043	1303	452	7.78e-45	1.23e-43
URDEGR.PWY..superpathway.of.allantoin.degradation.in.plants	Diagnosis	UC	-9.36606	0.367047	1303	466	2.29e-42	3.33e-41
UDPNAGSYN.PWY..UDP.N.acetyl.D.glucosamine.biosynthesis.I	Diagnosis	UC	6.10123	0.254975	1303	941	7.44e-42	1.06e-40
PYRIDNUCSYN.PWY..NAD.biosynthesis.I..from.aspartate.	Diagnosis	UC	6.39125	0.288321	1303	1088	1.4e-39	1.93e-38
PWY.7456..mannan.degradation	Diagnosis	UC	7.96275	0.355505	1303	975	4.94e-38	6.45e-37
PWY0.881..superpathway.of.fatty.acid.biosynthesis.I..E..coli.	Diagnosis	UC	-6.45282	0.305614	1303	400	2.41e-36	3.04e-35
PWY0.1319..CDP.diacylglycerol.biosynthesis.II	Diagnosis	UC	6.24821	0.314877	1303	1208	1.02e-35	1.26e-34
PWY.7371..1.4.dihydroxy.6.naphthoate.biosynthesis.II	Diagnosis	UC	-10.7371	0.556634	1303	593	1.51e-34	1.81e-33
REDCITCYC..TCA.cycle.VIII..helicobacter.	Diagnosis	UC	-7.6142	0.399017	1303	571	1.62e-32	1.91e-31
PWY0.1277..3.phenylpropanoate.and.3..3.hydroxyphenyl.propanoate.degradation	Diagnosis	UC	-7.65707	0.480017	1303	471	1.69e-27	1.85e-26
PWY.7560..methylerythritol.phosphate.pathway.II	Diagnosis	UC	-6.98474	0.473143	1303	661	1.52e-26	1.64e-25
PWY0.1533..methylphosphonate.degradation.I	Diagnosis	UC	-6.12007	0.405691	1303	424	2.6e-26	2.76e-25
SALVADEHYPOX.PWY..adenosine.nucleotides.degradation.II	Diagnosis	UC	5.81178	0.40253	1303	968	1.85e-25	1.86e-24
PWY.7388..octanoyl..acyl.carrier.protein..biosynthesis..mitochondria..yeast.	Diagnosis	UC	6.75329	0.479357	1303	1014	4.5e-25	4.4e-24
PWY66.422..D.galactose.degradation.V..Leloir.pathway.	Diagnosis	UC	3.42442	0.254459	1303	1170	6.54e-24	6.23e-23
SER.GLYSYN.PWY..superpathway.of.L.serine.and.glycine.biosynthesis.I	Diagnosis	UC	3.12008	0.239582	1303	1282	8.25e-23	7.77e-22
PWY0.845..superpathway.of.pyridoxal.5..phosphate.biosynthesis.and.salvage	Diagnosis	UC	4.04436	0.332619	1303	1132	7.6e-21	6.89e-20
TCA..TCA.cycle.I..prokaryotic.	Diagnosis	UC	4.50606	0.383914	1303	1009	2.2e-20	1.97e-19
PWY.7328..superpathway.of.UDP.glucose.derived.O.antigen.building.blocks.biosynthesis	Diagnosis	UC	-4.98018	0.41948	1303	940	2.68e-20	2.38e-19
PWY0.1061..superpathway.of.L.alanine.biosynthesis	Diagnosis	UC	5.67604	0.508416	1303	781	4.85e-19	4.1e-18
PWY.7345..superpathway.of.anaerobic.sucrose.degradation	Diagnosis	UC	-3.36392	0.305729	1303	239	1.01e-18	8.43e-18
TRPSYN.PWY..L.tryptophan.biosynthesis	Diagnosis	UC	-1.69619	0.153098	1303	1284	1.8e-18	1.45e-17
PWY.7383..anaerobic.energy.metabolism..invertebrates..cytosol.	Diagnosis	UC	4.17441	0.379906	1303	801	2.26e-18	1.79e-17
SO4ASSIM.PWY..sulfate.reduction.I..assimilatory.	Diagnosis	UC	-6.11609	0.559587	1303	914	2.82e-18	2.21e-17
THISYN.PWY..superpathway.of.thiamin.diphosphate.biosynthesis.I	Diagnosis	UC	2.11493	0.209218	1303	1277	1.85e-16	1.41e-15
PWY0.1297..superpathway.of.purine.deoxyribonucleosides.degradation	Diagnosis	UC	-4.68119	0.469198	1303	1087	2.55e-16	1.92e-15
PWY.821..superpathway.of.sulfur.amino.acid.biosynthesis..Saccharomyces.cerevisiae.	Diagnosis	UC	-5.05522	0.512885	1303	674	4.72e-16	3.51e-15
PWY0.162..superpathway.of.pyrimidine.ribonucleotides.de.novo.biosynthesis	Diagnosis	UC	-1.86197	0.191625	1303	1275	1.24e-15	9.07e-15
RIBOSYN2.PWY..flavin.biosynthesis.I..bacteria.and.plants.	Diagnosis	UC	1.36739	0.140284	1303	1291	3.78e-15	2.73e-14
PWY4LZ.257..superpathway.of.fermentation..Chlamydomonas.reinhardtii.	Diagnosis	UC	-7.59371	0.809437	1303	852	4.9e-15	3.5e-14
PWY5F9.12..biphenyl.degradation	Diagnosis	UC	-2.79832	0.318343	1303	158	3.68e-14	2.56e-13
PWY66.399..gluconeogenesis.III	Diagnosis	UC	3.29614	0.366719	1303	868	3.74e-14	2.58e-13
PYRIDNUCSAL.PWY..NAD.salvage.pathway.I	Diagnosis	UC	-4.53774	0.580655	1303	726	9.33e-12	6.31e-11
PWY66.409..superpathway.of.purine.nucleotide.salvage	Diagnosis	UC	-2.81711	0.382176	1303	972	7.61e-11	4.97e-10
PWY0.1479..tRNA.processing	Diagnosis	UC	3.3512	0.463594	1303	949	1.19e-10	7.61e-10
PWY.7664..oleate.biosynthesis.IV..anaerobic.	Diagnosis	UC	-2.39333	0.353815	1303	1253	1.11e-09	7.05e-09
PWY.7616..methanol.oxidation.to.carbon.dioxide	Diagnosis	UC	-2.13096	0.32696	1303	200	3.16e-09	1.96e-08
PWY.7288..fatty.acid..beta..oxidation..peroxisome..yeast.	Diagnosis	UC	2.78969	0.483991	1303	562	1.14e-07	6.93e-07
PYRIDOXSYN.PWY..pyridoxal.5..phosphate.biosynthesis.I	Diagnosis	UC	-1.56702	0.274233	1303	1277	1.57e-07	9.5e-07
PWY66.389..phytol.degradation	Diagnosis	UC	3.16025	0.66484	1303	417	7.96e-06	4.66e-05
PWY.7312..dTDP.D..beta..fucofuranose.biosynthesis	Diagnosis	UC	3.22308	0.733275	1303	457	2.81e-05	0.000161
PWY0.1261..anhydromuropeptides.recycling	Diagnosis	UC	1.26532	0.289146	1303	1234	3.12e-05	0.000177
PWYG.321..mycolate.biosynthesis	Diagnosis	UC	-1.47267	0.358541	1303	1248	8.51e-05	0.000476
PWY0.781..aspartate.superpathway	Diagnosis	UC	2.70274	0.666412	1303	571	0.000104	0.00058
PWY.7392..taxadiene.biosynthesis..engineered.	Diagnosis	UC	1.84802	0.480269	1303	310	0.000215	0.001177
TCA.GLYOX.BYPASS..superpathway.of.glyoxylate.bypass.and.TCA	Diagnosis	UC	-2.2864	0.608903	1303	584	0.000307	0.001654
PWY.7234..inosine.5..phosphate.biosynthesis.III	Diagnosis	UC	-1.36011	0.406404	1303	1183	0.001164	0.006097
TRNA.CHARGING.PWY..tRNA.charging	Diagnosis	UC	0.326709	0.097443	1303	1289	0.001245	0.006434
PWY0.862...5Z..dodec.5.enoate.biosynthesis	Diagnosis	UC	-1.21734	0.368092	1303	1255	0.001332	0.006834
PWY.7316..dTDP.N.acetylviosamine.biosynthesis	Diagnosis	UC	-2.51613	0.767939	1303	651	0.001463	0.007407
PWY66.400..glycolysis.VI..metazoan.	Diagnosis	UC	0.925688	0.29946	1303	1248	0.002737	0.013399
PWY.7187..pyrimidine.deoxyribonucleotides.de.novo.biosynthesis.II	Diagnosis	UC	-0.521258	0.171846	1303	1277	0.003159	0.015362
PWY.6969..TCA.cycle.V..2.oxoglutarate.ferredoxin.oxidoreductase.	Diagnosis	UC	-1.27663	0.425934	1303	932	0.003478	0.016801
PWY0.1241..ADP.L.glycero..beta..D.manno.heptose.biosynthesis	Diagnosis	UC	-1.02751	0.354788	1303	1182	0.00467	0.02199
PWY0.1415..superpathway.of.heme.biosynthesis.from.uroporphyrinogen.III	Diagnosis	UC	1.73131	0.613223	1303	455	0.005848	0.027193
P42.PWY..incomplete.reductive.TCA.cycle	Diagnosis	UC	-1.36676	0.491794	1303	952	0.006575	0.030012
PWY.7197..pyrimidine.deoxyribonucleotide.phosphorylation	Diagnosis	UC	-0.53949	0.19397	1303	1277	0.00657	0.030012
PWY66.391..fatty.acid..beta..oxidation.VI..peroxisome.	Diagnosis	UC	2.01693	0.731752	1303	683	0.007065	0.031857
PWY3O.355..stearate.biosynthesis.III..fungi.	Diagnosis	UC	0.86081	0.331961	1303	176	0.011209	0.049057

## Sheet: Table S9
Supplemenal Table 9. Identification of the gut microbial metabolic pathways that are significantly altered in patients with UC and are regulated by 2’-FL treatment in adult mice.
UC	UC and 2FL	2FL
TYRFUMCAT.PWY	PWY.922	P161.PWY
PWY.7286	VALSYN.PWY	P441.PWY
PWY0.1586	PWY.7357	PWY.7115
PWY.7527	RUMP.PWY	PWY.5104
PWY0.321	PWY4FS.7	PWY.5345
PWY.7663	PWY.7400	SULFATE.CYS.PWY
THRESYN.PWY	PWY0.1296	P124.PWY
PWY.7389	UDPNAGSYN.PWY	GLYCOGENSYNTH.PWY
PWY.7282	PWY.7560	GLYCOLYSIS
PWY.7384	PWY66.422	PWY.5100
PWY.7323	TCA	PWY.5484
PWY.7409	TRPSYN.PWY	PWY.5910
RHAMCAT.PWY	SO4ASSIM.PWY	PWY.6263
PWY.7539	THISYN.PWY	PWY0.1298
PWY.841	PWY0.1297	P461.PWY
PWY0.1338	PWY.821	PWY.4321
THREOCAT.PWY	PWY0.162	PWY.6588
URDEGR.PWY	PWY4LZ.257	PWY.6936
PYRIDNUCSYN.PWY	PWY66.409	ANAGLYCOLYSIS.PWY
PWY.7456	PWY0.1479	ARGSYNBSUB.PWY
PWY0.881	PWY66.389	PWY.6737
PWY0.1319	PWY0.781	ARGSYN.PWY
PWY.7371	PWY.7392	GLUCONEO.PWY
REDCITCYC	PWY0.1241	PWY.241
PWY0.1277	PWY0.1415	GLUDEG.I.PWY
PWY0.1533	P42.PWY	GLUTORN.PWY
SALVADEHYPOX.PWY		PWY.6317
PWY.7388		PWY.6859
SER.GLYSYN.PWY		NONOXIPENT.PWY
PWY0.845		OANTIGEN.PWY
PWY.7328		PWY.6901
PWY0.1061		MET.SAM.PWY
PWY.7345		POLYISOPRENSYN.PWY
PWY.7383		PWY.5913
RIBOSYN2.PWY		PWY.6527
PWY5F9.12		PWY.6590
PWY66.399		PWY.7211
PYRIDNUCSAL.PWY		PWY.7198
PWY.7664		DAPLYSINESYN.PWY
PWY.7616		P562.PWY
PWY.7288		PWY.6612
PYRIDOXSYN.PWY		PWY.7117
PWY.7312		UNMAPPED
PWY0.1261		FOLSYN.PWY
PWYG.321		UNINTEGRATED
TCA.GLYOX.BYPASS		CENTFERM.PWY
PWY.7234		PWY4FS.8
TRNA.CHARGING.PWY		PWY.6595
PWY0.862		THISYNARA.PWY
PWY.7316		COMPLETE.ARO.PWY
PWY66.400		HOMOSER.METSYN.PWY
PWY.7187		METSYN.PWY
PWY.6969		P4.PWY
PWY.7197		PWY.5022
PWY66.391		PWY.6897
PWY3O.355		PWY0.166
		GLCMANNANAUT.PWY
		ILEUSYN.PWY
		PENTOSE.P.PWY
		PWY.7111
		PWY.1861
		PWY.4981
		PWY.5347
		CALVIN.PWY
		GOLPDLCAT.PWY
		PWY.6151
		PWY.6270
		PWY.6386
		PWY.6507
		PWY.5188
		CITRULBIO.PWY
		BRANCHED.CHAIN.AA.SYN.PWY
		PWY.5505
		ARO.PWY
		PWY.2941
		PWY.4984
		PWY.6385
		PWY.6121
		PWY.5189
		PWY.6606
		PWY.7385
		ARG.POLYAMINE.SYN
		POLYAMSYN.PWY
		PWY.7209
		P163.PWY
		PWY.6953
		GLUCARGALACTSUPER.PWY
		GALACTARDEG.PWY
		GLUCARDEG.PWY
		PWY.6138
		POLYAMINSYN3.PWY
		PWY.5675
		PWY.5180
		PWY.5182
		PWY.5415
		PWY.6470
		PWY.6892
		ALLANTOINDEG.PWY
		PWY.6471
		KETOGLUCONMET.PWY
		NAD.BIOSYNTHESIS.II
		FUC.RHAMCAT.PWY
		P122.PWY
		METHGLYUT.PWY
		PWY.5173
		PWY.6948
		PWY.7511

## Sheet: Table S10
Supplemenal Table10. Analysis of the gut microbial metabolic pathways that are significantly altered in patients with UC and are regulated by 2’-FL treatment in adult mice.
Down in UC AND up in 2'-FL	Treatment group	coef	stderr	N	N.not.0	pval	qval	Treatment group	coef	stderr	N	N.not.0	pval	qval
PWY.922	28D2FL	2.89673	0.622038	17	11	0.00037	0.011087	UC	-8.05585	0.056653	1303	345	4.8e-116	8.92e-114
PWY.7560	28D2FL	1.05624	0.335554	17	17	0.007124	0.039625	UC	-6.98474	0.473143	1303	661	1.52e-26	1.64e-25
TRPSYN.PWY	28D2FL	0.76947	0.24547	17	17	0.007311	0.039934	UC	-1.69619	0.153098	1303	1284	1.8e-18	1.45e-17
SO4ASSIM.PWY	28D2FL	3.33414	0.543842	17	9	2.6e-05	0.001348	UC	-6.11609	0.559587	1303	914	2.82e-18	2.21e-17
PWY0.1297	28D2FL	4.67846	0.642758	17	10	4.04e-06	0.000377	UC	-4.68119	0.469198	1303	1087	2.55e-16	1.92e-15
PWY0.162	28D2FL	1.46336	0.4683	17	17	0.007455	0.039934	UC	-1.86197	0.191624	1303	1275	1.24e-15	9.07e-15
PWY4LZ.257	28D2FL	4.33393	0.5762	17	10	2.79e-06	0.000377	UC	-7.59371	0.809437	1303	852	4.9e-15	3.5e-14
PWY0.1241	28D2FL	1.29906	0.39781	17	16	0.005636	0.035253	UC	-1.02751	0.354788	1303	1182	0.00467	0.02199
P42.PWY	28D2FL	1.83642	0.445774	17	16	0.001041	0.017975	UC	-1.36676	0.491794	1303	952	0.006575	0.030012
Down in UC AND ONLY in 2'-FL
RUMP.PWY	Only in 2'-FL group	Only in 2'-FL group	Only in 2'-FL group	Only in 2'-FL group	Only in 2'-FL group	Only in 2'-FL group	Only in 2'-FL group	UC	-8.95141	0.210163	1303	477	5.64e-60	1.61e-58
PWY.821	Only in 2'-FL group	Only in 2'-FL group	Only in 2'-FL group	Only in 2'-FL group	Only in 2'-FL group	Only in 2'-FL group	Only in 2'-FL group	UC	-5.05522	0.512885	1303	674	4.72e-16	3.51e-15
PWY66.409	Only in 2'-FL group	Only in 2'-FL group	Only in 2'-FL group	Only in 2'-FL group	Only in 2'-FL group	Only in 2'-FL group	Only in 2'-FL group	UC	-2.81711	0.382176	1303	972	7.61e-11	4.97e-10
Up in UC and ONLY in 2'-FL
THISYN.PWY	Only in 2'-FL group	Only in 2'-FL group	Only in 2'-FL group	Only in 2'-FL group	Only in 2'-FL group	Only in 2'-FL group	Only in 2'-FL group	UC	2.11493	0.209218	1303	1277	1.85e-16	1.41e-15
PWY0.1479	Only in 2'-FL group	Only in 2'-FL group	Only in 2'-FL group	Only in 2'-FL group	Only in 2'-FL group	Only in 2'-FL group	Only in 2'-FL group	UC	3.3512	0.463594	1303	949	1.19e-10	7.61e-10
PWY66.389	Only in 2'-FL group	Only in 2'-FL group	Only in 2'-FL group	Only in 2'-FL group	Only in 2'-FL group	Only in 2'-FL group	Only in 2'-FL group	UC	3.16025	0.66484	1303	417	7.96e-06	4.66e-05
PWY0.1415
Up in UC and Up in 2'-FL
VALSYN.PWY	28D2FL	0.476191	0.146569	17	17	0.005825	0.035253	UC	4.93023	0.083534	1303	962	1.29e-65	4.78e-64
PWY.7357	28D2FL	1.10473	0.292903	17	17	0.002063	0.025126	UC	6.01646	0.11861	1303	965	5.3e-64	1.79e-62
PWY4FS.7	28D2FL	1.52429	0.449996	17	17	0.004423	0.033243	UC	7.14357	0.184198	1303	1006	3.41e-59	9.06e-58
PWY.7400	28D2FL	0.940615	0.236752	17	17	0.001388	0.021555	UC	5.61098	0.16371	1303	956	1.69e-54	3.5e-53
PWY0.1296	28D2FL	1.11447	0.280499	17	17	0.001387	0.021555	UC	7.53072	0.228975	1303	1007	2.33e-54	4.68e-53
UDPNAGSYN.PWY	28D2FL	1.19688	0.304813	17	17	0.00152	0.022136	UC	6.10123	0.254975	1303	941	7.44e-42	1.06e-40
PWY66.422	28D2FL	0.799091	0.209954	17	17	0.001928	0.024279	UC	3.42442	0.254459	1303	1170	6.54e-24	6.23e-23
TCA	28D2FL	1.37084	0.225945	17	17	2.9e-05	0.001352	UC	4.50606	0.383914	1303	1009	2.2e-20	1.97e-19
PWY0.781	28D2FL	1.2856	0.372698	17	16	0.003909	0.032119	UC	2.70274	0.666412	1303	571	0.000104	0.00058
PWY.7392	28D2FL	1.10403	0.293468	17	17	0.002103	0.025126	UC	1.84802	0.480269	1303	310	0.000215	0.001177

[truncated: 1 more sheets: Table S11]
